# Supplementary material for: Phosphorylation of the F-BAR protein Hof1 drives septin ring splitting in budding yeast
Source: Nat Commun. 2024 Apr 22;15:3383. doi: 10.1038/s41467-024-47709-3 (PMC11035697; doi:10.1038/s41467-024-47709-3)
Supplement: Supplementary file 4 — Source Data [file 41467_2024_47709_MOESM4_ESM.xlsx]

## Sheet: Fig. 1B
REPLICATES
20230905 CDC15-7A, MOB1-2A, GAL-DMA2						20230830bis CDC15-7A, MOB1-2A, GAL-DMA2						20231124 CDC15-7A, MOB1-2A, GAL-DMA2
strain	mutant	clearance	two collars	total		strain	mutant	clearance	two collars	total		strain	mutant	clearance	two collars	total
15707	CDC15-7A, MOB1-2A	47	58	105		15707	CDC15-7A, MOB1-2A	44	38	82		15707	CDC15-7A, MOB1-2A	78	22	100
15648	MOB1-2A	15	90	105		15648	MOB1-2A	28	52	80		15648	MOB1-2A	37	63	100
15505	CDC15-7A	18	54	72		15505	CDC15-7A	49	51	100		15505	CDC15-7A	47	53	100
15653	Control	11	89	100		15653	Control	15	65	80		15653	Control	38	62	100
STATISTICS
	%clearance			%two collars						Chi-square	df	P value	P value summary	One- or two-sided	p value
	mean	SD	N	mean	SD	N			control vs
control	22.5833	13.9022	3	77.4167	13.9022	3			CDC15-7A	6.697	1	0.0097	**	Two-sided	0.00965753
CDC15-7A	40.3333	13.3167	3	59.6667	13.3167	3			MOB1-2A	0.9356	1	0.3334	ns	Two-sided	0.333412
MOB1-2A	28.7619	12.5766	3	71.2381	12.5766	3			CDC15-7A MOB1-2A	26.79	1	<0,0001	****	Two-sided	2.26808e-07
CDC15-7A MOB1-2A	58.8068	17.2067	3	41.1932	17.2067	3

## Sheet: Fig. 1E
WB anti-AID
WB anti-Pkc1

## Sheet: Fig. 2A
		real value linear												Normalised to 1
			time (min) after release from metaphase											time (min) after release from metaphase
		residue	0	5	10	15	20	25	30	35	40	45	MAX	0	5	10	15	20	25	30	35	40	45
		S313	0.860351	0.844135	0.898953	1.90418	3.11208	3.93829	1.93006	1.22515	0.9681	0.984412	3.93829	0.218458	0.21434	0.22826	0.483504	0.790211	1	0.490076	0.311086	0.245817	0.249959
		S314	0.791361	0.761325	0.876582	1.81362	3.20626	3.95715	1.97903	1.27464	0.996211	1.00062	3.95715	0.199983	0.192393	0.221519	0.458316	0.810245	1	0.500116	0.322112	0.25175	0.252864
		S337	0.702449	0.778018	0.952831	1.42726	1.59699	1.72207	1.19292	0.911727	0.713605	0.600754	1.72207	0.40791	0.451793	0.553307	0.828808	0.927365	1	0.692726	0.529437	0.414388	0.348856
		S337	0.67025	0.658674	0.849084	0.891517	1.02961	0.993246	0.930222	0.671062	0.584787	0.472269	1.02961	0.650973	0.63973	0.824664	0.865876	1	0.964679	0.903468	0.651761	0.567967	0.458686
												mean		0.529441	0.545761	0.688985	0.847342	0.963682	0.982339	0.798097	0.590599	0.491178	0.403771
												normalise		0.53896	0.555573	0.701372	0.862576	0.981008	1	0.812445	0.601217	0.500008	0.41103
		T341	0.882112	0.950881	1.13596	1.39517	1.57026	1.57531	1.33513	1.07251	0.894264	0.816577	1.57531	0.559961	0.603615	0.7211	0.885649	0.996797	1	0.847538	0.680826	0.567675	0.51836
		T350	0.945562	0.959859	1.10274	1.41242	1.56612	1.34842	1.01323	0.855729	0.826513	0.812281	1.56612	0.603762	0.612891	0.70412	0.90186	1	0.860995	0.646971	0.546401	0.527746	0.518659
		T350	1.18239	1.15483	1.02286	1.02286	0.977752	1.00616	0.977752	0.83629	0.83629	0.872602	1.18239	1	0.976689	0.865081	0.865081	0.82693	0.850954	0.82693	0.707289	0.707289	0.738
		T350	0.870405	0.91124	1.12748	2.35853	4.25046	3.82826	1.94993	1.01669	0.840059	0.801619	4.25046	0.204779	0.214386	0.265262	0.554889	1	0.90067	0.458758	0.239195	0.197639	0.188596
		T350	0.949491	0.863144	0.842087	0.842087	0.889899	0.889899	0.799189	0.507726	0.722438	0.605641	0.949491	1	0.909059	0.886883	0.886883	0.937237	0.937237	0.841702	0.534735	0.760868	0.637858
		T350	0.485428	0.549028	0.639126	1.30669	2.43463	2.65931	1.36285	0.655334	0.577973	0.558728	2.65931	0.182539	0.206455	0.240336	0.491365	0.915512	1	0.512485	0.24643	0.21734	0.210103
												mean		0.598216	0.583896	0.592336	0.740015	0.935936	0.909971	0.657369	0.45481	0.482176	0.458643
												normalise		0.639164	0.623863	0.632881	0.790669	1	0.972258	0.702366	0.485942	0.515181	0.490037
		S366	1.04005	1.03253	1.04762	1.15832	1.25279	1.27551	1.27551	0.665428	0.665428	0.776832	1.27551	0.815399	0.809505	0.821337	0.908121	0.982185	1	1	0.521697	0.521697	0.609038
		S366	0.870784	0.936182	1.06817	1.36973	2.12286	2.82171	2.82171	1.00284	0.879704	0.652511	2.82171	0.308602	0.331778	0.378553	0.485427	0.752331	1	1	0.355403	0.311763	0.231247
		S366	1.89095	1.45528	2.05019	1.98482	1.8456	3.95975	3.70851	3.61386	1.28175	1.25487	3.95975	0.477542	0.367517	0.517758	0.501249	0.46609	1	0.936551	0.912648	0.323693	0.316907
		S366	0.763976	0.839709	0.921518	1.12692	1.90015	2.45871	2.19996	1.25744	0.937997	0.895464	2.45871	0.310723	0.341525	0.374798	0.458336	0.772825	1	0.894765	0.511423	0.3815	0.364201
		S366	1.40502	1.41356	1.43745	1.46853	1.51946	1.5849	1.45625	1.16921	0.923149	0.82028	1.5849	0.886503	0.891895	0.906967	0.926575	0.95871	1	0.918832	0.737717	0.582467	0.517561
														0.559754	0.548444	0.599883	0.655942	0.786428	1	0.95003	0.607778	0.424224	0.407791
		S369	1.09096	1.1413	1.1413	1.0222	0.83656	0.761472	0.746422	0.746422	0.803817	0.803817	1.1413	0.955898	1	1	0.895649	0.73299	0.667198	0.654011	0.654011	0.7043	0.7043
		S369	0.831816	1.12256	1.12256	0.883373	0.881772	0.828889	0.828889	0.746015	0.660047	0.573929	1.12256	0.740997	1	1	0.786924	0.785499	0.738389	0.738389	0.664564	0.587982	0.511267
		S369	4.40335	1.78694	3.64268	3.55503	1.46705	2.39966	0.835681	1.2067	0.534035	0.577952	4.40335	1	0.405814	0.827253	0.807347	0.333167	0.544963	0.189783	0.274041	0.121279	0.131253
		S369	1.56507	1.61208	1.76989	1.56201	1.08675	0.849922	0.606153	0.423561	0.339452	0.210558	1.76989	0.884276	0.910834	1	0.882547	0.614024	0.480212	0.342481	0.239315	0.191793	0.118967
		S369	0.896084	0.872907	0.790279	0.730576	0.548307	0.362116	0.310144	0.241687	0.243362	0.21446	0.896084	1	0.974135	0.881925	0.815298	0.611893	0.404109	0.34611	0.269715	0.271584	0.23933
			1.09096	1.1413	1.1413	1.0222	0.881772	0.828889	0.746422	0.746015	0.534035	mean		0.916234	0.858157	0.941836	0.837553	0.615514	0.566974	0.454155	0.420329	0.375388	0.341023
												normalise		0.972818	0.911153	1	0.889277	0.653526	0.601989	0.482202	0.446287	0.39857	0.362084
		S370	1.04257	1.07631	1.07663	1.04712	0.8822	0.773215	0.695017	0.661512	0.646372	0.6157	1.07663	0.968365	0.999709	1	0.972592	0.819413	0.718184	0.645551	0.614431	0.600369	0.57188
		S370	1.15616	1.17282	1.20687	1.19012	1.1087	1.03373	1.02112	0.962097	0.816116	0.713205	1.20687	0.957988	0.971792	1	0.986124	0.918659	0.85654	0.846094	0.797187	0.676228	0.590956
		S370	1.28194	1.4341	1.47202	1.31487	0.973065	0.886232	0.854388	0.807295	0.620198	0.49818	1.47202	0.870867	0.974241	1	0.893241	0.66104	0.602051	0.580418	0.548426	0.421324	0.338433
		S370	0.979079	1.01792	1.03885	1.00101	0.877796	0.74196	0.592268	0.463207	0.387879	0.354941	1.03885	0.94246	0.979853	1	0.963569	0.844966	0.71421	0.570117	0.445883	0.373372	0.341666
			1.09936	1.12457	1.14175	1.11862	0.927633	0.829723	0.774703	0.734403	0.633285	0.55694	1.14175	0.93492	0.981399	1	0.953882	0.811019	0.722746	0.660545	0.601482	0.517823	0.460734
		S421	1.27273	1.1957	1.11313	1.09302	1.07487	1.00361	0.868628	0.733972	0.645595	0.605482	1.27273	1	0.939472	0.8746	0.858801	0.844536	0.788546	0.68249	0.576689	0.507251	0.475733
		S421	0.427961	0.510133	0.352596	0.638297	0.927557	1.03585	0.560597	0.58589	0.909996	0.743201	1.03585	0.413151	0.49248	0.340395	0.616209	0.895459	1	0.541198	0.565615	0.878506	0.717483
		S421	1.17921	0.984195	0.920698	0.913739	1.0783	0.812542	0.949478	1.03651	0.955272	1.03601	1.17921	1	0.834626	0.780778	0.774877	0.914433	0.689059	0.805185	0.878993	0.810098	0.878566
		S421	0.765646	0.818941	0.936919	1.34775	2.27903	2.73333	1.97788	1.174	0.947408	0.992359	2.73333	0.280115	0.299613	0.342776	0.49308	0.833792	1	0.723614	0.429514	0.346613	0.363059
												mean		0.673316	0.641547	0.584637	0.685742	0.872055	0.869401	0.688122	0.612703	0.635617	0.60871
												normalise		0.772103	0.735673	0.670413	0.786351	1	0.996957	0.789081	0.702597	0.728873	0.698018
		S423	0.763331	0.838887	0.86283	1.05197	1.26908	1.11906	1.17967	0.690599	0.394569	0.209729	1.26908	0.601483	0.661019	0.679885	0.828921	1	0.881786	0.929545	0.544172	0.310909	0.165261
		S423	1.10426	1.16998	1.31891	1.49302	1.34815	0.966976	0.644287	0.502025	0.471856	0.457461	1.49302	0.739614	0.783635	0.883382	1	0.902969	0.647664	0.431533	0.336248	0.316042	0.3064
												mean		0.670549	0.722327	0.781633	0.91446	0.951485	0.764725	0.680539	0.44021	0.313475	0.23583
												normalise		0.704739	0.759158	0.821488	0.961088	1	0.803718	0.715239	0.462656	0.329459	0.247855
		S424	0.59102	0.720912	1.02061	1.37486	1.35593	1.02892	0.618077	0.381994	0.282466	0.242898	1.37486	0.429878	0.524355	0.742342	1	0.986232	0.748382	0.449558	0.277843	0.205452	0.176671
		S478	1.47258	1.06561	1.41738	1.69517	0.826066	0.989686	0.687188	0.786802	0.418892	0.455524	1.69517	0.868693	0.628615	0.836128	1	0.487307	0.583828	0.405381	0.464145	0.24711	0.26872
		S478	0.924124	1.00542	0.849399	0.762081	0.752304	0.762081	0.752304	0.704301	0.704301	0.812824	1.00542	0.919139	1	0.844817	0.75797	0.748245	0.75797	0.748245	0.700502	0.700502	0.808439
		S478	1.43396	1.3435	0.927362	0.927362	0.657761	0.657761	0.657761	0.426004	0.667268	0.480474	1.43396	1	0.936916	0.646714	0.646714	0.458702	0.458702	0.458702	0.297082	0.465332	0.335068
												mean		0.929277	0.855177	0.775886	0.801561	0.564751	0.600167	0.537443	0.487243	0.470981	0.470742
												normalise		1	0.92026	0.834935	0.862564	0.607732	0.645843	0.578345	0.524324	0.506825	0.506568
		S563	0.982972	0.951799	1.02003	1.56686	2.94174	2.96629	1.90787	0.873458	0.754741	0.698789	2.96629	0.331381	0.320872	0.343873	0.528222	0.991724	1	0.643183	0.294461	0.254439	0.235577
			0	5	10	15	20	25	30	35	40	45
		S313	0.218458	0.21434	0.22826	0.483504	0.790211	1	0.490076	0.311086	0.245817	0.249959
		S314	0.199983	0.192393	0.221519	0.458316	0.810245	1	0.500116	0.322112	0.25175	0.252864
		S337	0.53896	0.555573	0.701372	0.862576	0.981008	1	0.812445	0.601217	0.500008	0.41103
		T341	0.559961	0.603615	0.7211	0.885649	0.996797	1	0.847538	0.680826	0.567675	0.51836
		T350	0.639164	0.623863	0.632881	0.790669	1	0.972258	0.702366	0.485942	0.515181	0.490037
		S366	0.559754	0.548444	0.599883	0.655942	0.786428	1	0.95003	0.607778	0.424224	0.407791
		S421	0.772103	0.735673	0.670413	0.786351	1	0.996957	0.789081	0.702597	0.728873	0.698018
		S423	0.704739	0.759158	0.821488	0.961088	1	0.803718	0.715239	0.462656	0.329459	0.247855
		S424	0.429878	0.524355	0.742342	1	0.986232	0.748382	0.449558	0.277843	0.205452	0.176671
		S563	0.331381	0.320872	0.343873	0.528222	0.991724	1	0.643183	0.294461	0.254439	0.235577
			0	5	10	15	20	25	30	35	40	45
		S369	0.972818	0.911153	1	0.889277	0.653526	0.601989	0.482202	0.446287	0.39857	0.362084
		S370	0.93492	0.981399	1	0.953882	0.811019	0.722746	0.660545	0.601482	0.517823	0.460734
		S478	1	0.92026	0.834935	0.862564	0.607732	0.645843	0.578345	0.524324	0.506825	0.506568

## Sheet: Fig. 2C
anti-GFP
anti-Pkc1

## Sheet: Fig. 2F
REPLICATES
P1
20210129 HOF1-P1, GAL- DMA2						20230804 HOF1-P1 GAL-DMA2						20230809 HOF1-P1 GAL-DMA2
strain	mutant	clearance	two collars	total		strain	mutant	clearance	two collars	total		strain	mutant	clearance	two collars	total
16115	HOF1-P1E	152	54	206		16115	HOF1-P1E	65	35	100		16115	HOF1-P1E	61	39	100
16211	HOF1-P1A	32	59	91		16211	HOF1-P1A	21	79	100		16211	HOF1-P1A	21	79	100
16058	Control	59	124	183		16058	Control	25	75	100		16058	Control	25	75	100
P2
20201124 HOF1-P2, GAL- DMA2						20230808 HOF1-P2 GAL-DMA2						20230831 HOF1-P2 GAL-DMA2
strain	mutant	clearance	two collars	total		strain	mutant	clearance	two collars	total		strain	mutant	clearance	two collars	total
16090	HOF1-P2E	87	34	121		16090	HOF1-P2E	22	40	62		16090	HOF1-P2E	53	47	100
16089	HOF1-P2A	51	94	145		16089	HOF1-P2A	4	96	100		16089	HOF1-P2A	16	84	100
16058	Control	64	68	132		16058	Control	15	85	100			Control	15	85	100
P3
20230822 HOF1-P3 GAL-DMA2						20231102 HOF1-P3 GAL-DMA2						20231123 HOF1-P3 GAL-DMA2
strain	mutant	clearance	two collars	total		strain	mutant	clearance	two collars	total		strain	mutant	clearance	two collars	total
16551	HOF1-P3E	17	43	60		16551	HOF1-P3E	25	75	100		16551	HOF1-P3E	15	85	100
16502	HOF1-P3A	25	75	100		16502	HOF1-P3A	5	95	100		16502	HOF1-P3A	15	85	100
16058	Control	28	69	97		16058	Control	18	82	100		16058	Control	18	82	100
		28.866
P4
20210629 HOF1-P4 GAL-DMA2						20230817 HOF1-P4 GAL-DMA2						20230823 HOF1-P4 GAL-DMA2
strain	mutant	clearance	two collars	total		strain	mutant	clearance	two collars	total		strain	mutant	clearance	two collars	total
16488	HOF1-P4E	105	52	157		16488	HOF1-P4E	61	39	100		16488	HOF1-P4E	61	39	100
16568	HOF1-P4A	1	104	105		16765	HOF1-P4A	9	91	100		16765	HOF1-P4A	14	86	100
16060	Control	10	90	100		16058	Control	13	50	63		16058	Control	13	87	100
P5
20210930 HOF1-P5, GAL-DMA2						20231115 HOF1-P5 GAL-DMA2						20231121 HOF1-P5 GAL-DMA2
strain	mutant	clearance	two collars	total		strain	mutant	clearance	two collars	total		strain	mutant	clearance	two collars	total
16823	HOF1-P5E	14	136	150		16823	HOF1-P5E	11	89	100		16823	HOF1-P5E	9	91	100
16821	HOF1-P5A	19	131	150		16821	HOF1-P5A	17	83	100		16821	HOF1-P5A	20	80	100
16058	Control	41	109	150		16058	Control	29	71	100		16058	Control	23	77	100
STATISTICS
	%clearance			%two collars						Chi-square	df	P value	P value summary	One- or two-sided	p value
	mean	SD	N	mean	SD	N			HOF1 vs
HOF1	27.4135	4.18027	3	72.5865	4.18027	3			HOF1-P1A	0.02567	1	0.8727	ns	Two-sided	0.872709
HOF1-P1A	25.7216	8.17807	3	74.2784	8.17807	3			HOF1-P1E	32.12	1	<0,0001	****	Two-sided	1.44938e-08
HOF1-P1E	66.5955	6.54081	3	33.4045	6.54081	3
									HOF1 vs
HOF1	26.1616	19.3325	3	73.8384	19.3325	3			HOF1-P2A	1.865	1	0.1721	ns	Two-sided	0.172049
HOF1-P2A	18.3908	15.7231	3	81.6092	15.7231	3			HOF1-P2E	15.25	1	<0,0001	****	Two-sided	9.41768e-05
HOF1-P2E	53.4616	18.2129	3	46.5384	18.2129	3
									HOF1 vs
HOF1	21.4444	5.96595	3	78.5556	5.96595	3			HOF1-P3A	1.22	1	0.2695	ns	Two-sided	0.269361
HOF1-P3A	15	10	3	85	10	3			HOF1-P3E	0.1166	1	0.7328	ns	Two-sided	0.732752
HOF1-P3E	22.9553	7.15555	3	77.0447	7.15555	3
									HOF1 vs
HOF1	14.545	5.48321	3	85.455	5.48321	3			HOF1-P4A	2.407	1	0.1208	ns	Two-sided	0.120794
HOF1-P4A	7.98413	6.58286	3	92.0159	6.58286	3			HOF1-P4E	48.42	1	<0,0001	****	Two-sided	3.44041e-12
HOF1-P4E	62.9597	3.39423	3	37.0403	3.39423	3
									HOF1 vs
HOF1	26.4444	3.09719	3	73.5556	3.09719	3			HOF1-P5A	2.4	1	0.1214	ns	Two-sided	0.121335
HOF1-P5A	16.5556	3.68681	3	83.4444	3.68681	3			HOF1-P5E	8.672	1	0.0032	**	Two-sided	0.00323136
HOF1-P5E	9.77778	1.07152	3	90.2222	1.07152	3

## Sheet: Fig. 2H
	cdc15-as1 CDC14-TAB6-1
					%	%
		splitting	two collars	total	splitting	two collars			splitting	two collars	sd.dev
								HOF1-P4E	69	31
	HOF1-P4E	69	31	100	69	31		HOF1-P4A	31	69
	HOF1-P4A	31	69	100	31	69		HOF1-P2E	58.6777	41.3223
	Control	29	71	100	29	71		HOF1-P2A	25.974	74.026
	HOF1-P2E	71	50	121	58.6777	41.3223		HOF1-P1E	83.0357	16.9643
	HOF1-P2A	20	57	77	25.974	74.026		HOF1-P1A	22.807	77.193
	Control	49	52	101	48.5149	51.4851		control	36.5462	63.4538	15.516
	HOF1-P1E	93	19	112	83.0357	16.9643
	HOF1-P1A	13	44	57	22.807	77.193
	Control	57	45	102	55.8824	44.1176
	Control	29	63	92	31.5217	68.4783
	Control	18	85	103	17.4757	82.5243

## Sheet: Fig. 3A
WBs of IPs and inputs were done in the order from top to bottom without stripping from the previous Ab (this is why in the 2nd and 3rd WB there are bands from the previous WB that are still apparent)
anti-Flag IP; WB anti-HA
(band at ∼50 KDa: IgG)
anti-Flag IP; WB anti-Cdc11
anti-Flag IP; WB anti-Flag
inputs; WB anti-HA
inputs; WB anti-Cdc11
inputs; WB anti-Flag

## Sheet: Fig. 3B
		Hof1
		B/C norm 27-01	B/D norm 12-01	B/C norm 22-12	C/B norm 20-01		average	SD	t-test
wt (ySP16966)		1	1	1	1		1	0
HOF1-P1A (ySP16956)		1.66827	1.02852	1.44258	1.32876		1.36703	0.266149	0.0702634
HOF1-P1E (ySP16958)		0.577991	0.443166	0.114143	0.48198		0.40432	0.201581	0.0096749
HOF1-P4A (ySP16964)		1.3935	0.828592	0.827982	0.933529		0.9959	0.269669	0.977654
HOF1-P4E (ySP17525)		0.506582	0.61362	0.200831	0.200832		0.380466	0.211977	0.00997903
		Cdc11
		D/C norm 27-01	C/D norm 12-01		D/B norm 20-01		average	SD	t-test
		1	1		1		1	0
		1.12995	1.00033		1.15023		1.0935	0.0813245	0.184681
		1.345	0.941507		1.24816		1.17822	0.210644	0.28042
		1.22596	0.927568		1.21736		1.12363	0.169846	0.334563
		1.04379	1.07119		1.27218		1.12905	0.124702	0.214922

## Sheet: Fig. 3E
wild type																				HOF1-P4A																				HOF1-P4E
cell 1									cell 11	threshold 20% (88)											cell 1								cell 11												cell 1	threshold 23.29 (75)							cell 11
splitting	Label	Area	Mean	Min	Max	IntDen	RawIntDen			Label	Area	Mean	Min	Max	IntDen	RawIntDen					Label	Area	Mean	Min	Max	IntDen	RawIntDen			Label	Area	Mean	Min	Max	IntDen	RawIntDen					Label	Area	Mean	Min	Max	IntDen	RawIntDen
1	MAX_16782_03_cropped-1_splitting.tif:1	1.749	187.376	76	417	327.661	27919		1	MAX_16782_03_cropped-7_splitting.tif:1	1.35	184.974	88	349	249.651	21272				1	MAX_16742_05_cropped-1-splitting.tif:1	1.279	263.963	109	550	337.671	28772		1	MAX_16742_06_cropped-2_splitting-2.tif:1	1.702	240.441	83	518	409.168	34864				1	MAX_16639_07_cropped-1_splitting-1.tif:1	1.913	228.393	76	531	436.912	37228		1
2	MAX_16782_03_cropped-1_splitting.tif:2	0.728	114.581	75	224	83.373	7104		2	MAX_16782_03_cropped-7_splitting.tif:2	0.845	159	88	318	134.355	11448				2	MAX_16742_05_cropped-1-splitting.tif:2	0.317	143.333	111	198	45.419	3870		2	MAX_16742_06_cropped-2_splitting-2.tif:2	0.528	116.578	83	195	61.568	5246				2	MAX_16639_07_cropped-1_splitting-1.tif:2								2
3	MAX_16782_03_cropped-1_splitting.tif:3	1.749	193.074	75	423	337.624	28768		3	MAX_16782_03_cropped-7_splitting.tif:3	1.397	187.866	88	355	262.373	22356				3	MAX_16742_05_cropped-1-splitting.tif:3	1.291	256.691	111	474	331.381	28236		3	MAX_16742_06_cropped-2_splitting-2.tif:3	1.678	247.161	83	541	414.801	35344				3	MAX_16639_07_cropped-1_splitting-1.tif:3	1.925	233.378	75	570	449.188	38274		3
4	MAX_16782_03_cropped-1_splitting.tif:4	0.716	130.934	76	235	93.736	7987		4	MAX_16782_03_cropped-7_splitting.tif:4	0.833	169.366	90	369	141.127	12025				4	MAX_16742_05_cropped-1-splitting.tif:4	0.469	148.35	112	265	69.642	5934		4	MAX_16742_06_cropped-2_splitting-2.tif:4	0.563	124.104	83	195	69.912	5957				4	MAX_16639_07_cropped-1_splitting-1.tif:4	0.141	114.833	75	156	16.172	1378		4
5	MAX_16782_03_cropped-1_splitting.tif:5	1.655	194.702	75	399	322.191	27453		5	MAX_16782_03_cropped-7_splitting.tif:5	1.432	190.639	88	378	272.958	23258				5	MAX_16742_05_cropped-1-splitting.tif:5	1.326	260.584	108	543	345.582	29446		5	MAX_16742_06_cropped-2_splitting-2.tif:5	1.76	243.54	85	508	428.732	36531				5	MAX_16639_07_cropped-1_splitting-1.tif:5	1.995	229.094	76	510	457.075	38946		5
6	MAX_16782_03_cropped-1_splitting.tif:6	0.892	132.408	75	250	118.1	10063		6	MAX_16782_03_cropped-7_splitting.tif:6	0.915	182.295	89	369	166.876	14219				6	MAX_16742_05_cropped-1-splitting.tif:6	0.469	181.7	113	298	85.298	7268		6	MAX_16742_06_cropped-2_splitting-2.tif:6	0.716	137.639	88	236	98.536	8396				6	MAX_16639_07_cropped-1_splitting-1.tif:6	0.469	114.325	75	183	53.669	4573		6
7	MAX_16782_03_cropped-1_splitting.tif:7	1.749	190.678	75	377	333.435	28411		7	MAX_16782_03_cropped-7_splitting.tif:7	1.432	192.221	88	390	275.224	23451				7	MAX_16742_05_cropped-1-splitting.tif:7	1.35	253.087	110	550	341.58	29105		7	MAX_16742_06_cropped-2_splitting-2.tif:7	1.69	241.819	86	518	408.675	34822				7	MAX_16639_07_cropped-1_splitting-1.tif:7	2.019	219.5	77	503	443.085	37754		7
8	MAX_16782_03_cropped-1_splitting.tif:8	0.833	144.972	75	292	120.8	10293		8	MAX_16782_03_cropped-7_splitting.tif:8	0.88	189.613	91	413	166.899	14221				8	MAX_16742_05_cropped-1-splitting.tif:8	0.54	193.109	113	359	104.252	8883		8	MAX_16742_06_cropped-2_splitting-2.tif:8	0.775	149.879	85	280	116.094	9892				8	MAX_16639_07_cropped-1_splitting-1.tif:8	0.563	113.104	75	194	63.715	5429		8
9	MAX_16782_03_cropped-1_splitting.tif:9	1.643	145.143	75	264	238.478	20320		9	MAX_16782_03_cropped-7_splitting.tif:9	1.444	175.642	90	323	253.547	21604				9	MAX_16742_05_cropped-1-splitting.tif:9	1.35	220.87	114	391	298.097	25400		9	MAX_16742_06_cropped-2_splitting-2.tif:9	1.631	206.388	83	441	336.686	28688				9	MAX_16639_07_cropped-1_splitting-1.tif:9	1.96	171.168	78	334	335.477	28585		9
10	MAX_16782_03_cropped-1_splitting.tif:10	0.798	153.882	76	298	122.807	10464		10	MAX_16782_03_cropped-7_splitting.tif:10	0.868	187.392	88	361	162.745	13867				10	MAX_16742_05_cropped-1-splitting.tif:10	0.54	195.261	108	335	105.414	8982		10	MAX_16742_06_cropped-2_splitting-2.tif:10	0.716	146.213	83	272	104.674	8919				10	MAX_16639_07_cropped-1_splitting-1.tif:10	0.634	134	76	207	84.923	7236		10
11	MAX_16782_03_cropped-1_splitting.tif:11	1.479	125.405	75	221	185.442	15801		11	MAX_16782_03_cropped-7_splitting.tif:11	1.35	139.104	89	251	187.743	15997				11	MAX_16742_05_cropped-1-splitting.tif:11	1.174	166.05	108	260	194.878	16605		11	MAX_16742_06_cropped-2_splitting-2.tif:11	1.526	141.677	83	268	216.156	18418				11	MAX_16639_07_cropped-1_splitting-1.tif:11	1.69	128.736	75	269	217.564	18538		11
12	MAX_16782_03_cropped-1_splitting.tif:12	0.798	213.926	75	559	170.725	14547		12	MAX_16782_03_cropped-7_splitting.tif:12	0.798	213.059	88	518	170.033	14488				12	MAX_16742_05_cropped-1-splitting.tif:12	0.493	245.167	108	435	120.847	10297		12	MAX_16742_06_cropped-2_splitting-2.tif:12	0.775	168.667	83	369	130.646	11132				12	MAX_16639_07_cropped-1_splitting-1.tif:12	0.775	186.924	75	344	144.788	12337		12
13	MAX_16782_03_cropped-1_splitting.tif:13	1.514	128.38	75	240	194.362	16561		13	MAX_16782_03_cropped-7_splitting.tif:13	1.256	139.477	89	272	175.15	14924				13	MAX_16742_05_cropped-1-splitting.tif:13	1.174	161.75	108	262	189.832	16175		13	MAX_16742_06_cropped-2_splitting-2.tif:13	1.502	135.805	84	243	204.009	17383				13	MAX_16639_07_cropped-1_splitting-1.tif:13	1.737	130.324	76	268	226.366	19288		13
14	MAX_16782_03_cropped-1_splitting.tif:14	0.411	118.971	75	204	48.869	4164		14	MAX_16782_03_cropped-7_splitting.tif:14	0.634	218.259	88	536	138.322	11786				14	MAX_16742_05_cropped-1-splitting.tif:14	0.305	257.077	109	600	78.444	6684		14	MAX_16742_06_cropped-2_splitting-2.tif:14	0.505	186.558	91	391	94.147	8022				14	MAX_16639_07_cropped-1_splitting-1.tif:14	0.329	175.143	76	430	57.554	4904		14
15	MAX_16782_03_cropped-1_splitting.tif:15	1.444	116.967	76	233	168.847	14387		15	MAX_16782_03_cropped-7_splitting.tif:15	1.479	137.421	88	268	203.211	17315				15	MAX_16742_05_cropped-1-splitting.tif:15	1.115	152.821	110	281	170.385	14518		15	MAX_16742_06_cropped-2_splitting-2.tif:15	1.467	134.24	84	245	196.932	16780				15	MAX_16639_07_cropped-1_splitting-1.tif:15	1.678	126.874	76	266	212.928	18143		15
16	MAX_16782_03_cropped-1_splitting.tif:16	0.61	122.673	77	214	74.865	6379		16	MAX_16782_03_cropped-7_splitting.tif:16	0.434	127.351	91	192	55.301	4712				16	MAX_16742_05_cropped-1-splitting.tif:16	0.282	152.792	113	210	43.036	3667		16	MAX_16742_06_cropped-2_splitting-2.tif:16	0.352	108.167	83	153	38.084	3245				16	MAX_16639_07_cropped-1_splitting-1.tif:16	0.387	101.273	76	131	39.222	3342		16
17	MAX_16782_03_cropped-1_splitting.tif:17	1.162	104.939	75	198	121.926	10389		17	MAX_16782_03_cropped-7_splitting.tif:17	1.326	134.204	88	282	177.978	15165				17	MAX_16742_05_cropped-1-splitting.tif:17	0.857	143.603	108	271	123.03	10483		17	MAX_16742_06_cropped-2_splitting-2.tif:17	1.197	125.333	84	244	150.034	12784				17	MAX_16639_07_cropped-1_splitting-1.tif:17	1.678	126.385	75	272	212.107	18073		17
18	MAX_16782_03_cropped-1_splitting.tif:18	0.505	98.116	75	143	49.515	4219		18	MAX_16782_03_cropped-7_splitting.tif:18	0.599	163.275	88	268	97.727	8327				18	MAX_16742_05_cropped-1-splitting.tif:18	0.352	161.033	111	244	56.697	4831		18	MAX_16742_06_cropped-2_splitting-2.tif:18	0.446	123.026	86	202	54.866	4675				18	MAX_16639_07_cropped-1_splitting-1.tif:18	0.423	106.528	75	150	45.008	3835		18
cell 2	threshold 19.7%								cell 12	threshold 27.83% (67)											cell2									cell 12											cell 2	threshold 20.71 (80)
	Label	Area	Mean	Min	Max	IntDen	RawIntDen			Label	Area	Mean	Min	Max	IntDen	RawIntDen					Label	Area	Mean	Min	Max	IntDen	RawIntDen			Label	Area	Mean	Min	Max	IntDen	RawIntDen					Label	Area	Mean	Min	Max	IntDen	RawIntDen
1	MAX_16782_03_cropped-2_splitting.tif:1	1.843	180.637	64	376	332.836	28360		1	MAX_16782_03_cropped-8_splitting.tif:1	1.878	190.725	67	480	358.139	30516				1	MAX_16742_05_cropped-2-splitting-1.tif:1	1.385	292.517	145	614	405.095	34517		1	MAX_16742_06_cropped-4_splitting.tif:1	1.314	230.598	105	445	303.109	25827				1	MAX_16639_07_cropped-1_splitting-2.tif:1	1.702	241.221	80	538	410.494	34977		1
2	MAX_16782_03_cropped-2_splitting.tif:2	0.669	92.702	63	167	62.014	5284		2	MAX_16782_03_cropped-8_splitting.tif:2	0.915	117.923	67	249	107.949	9198				2	MAX_16742_05_cropped-2-splitting-1.tif:2	0.505	200.209	143	325	101.036	8609		2	MAX_16742_06_cropped-4_splitting.tif:2	0.634	154.426	106	290	97.867	8339				2	MAX_16639_07_cropped-1_splitting-2.tif:2								2
3	MAX_16782_03_cropped-2_splitting.tif:3	1.866	185.421	63	376	346.004	29482		3	MAX_16782_03_cropped-8_splitting.tif:3	1.936	188.424	68	465	364.876	31090				3	MAX_16742_05_cropped-2-splitting-1.tif:3	1.385	290.941	143	563	402.912	34331		3	MAX_16742_06_cropped-4_splitting.tif:3	1.268	229.139	104	455	290.434	24747				3	MAX_16639_07_cropped-1_splitting-2.tif:3	1.713	244	80	566	418.087	35624		3
4	MAX_16782_03_cropped-2_splitting.tif:4	0.681	103.845	63	202	70.687	6023		4	MAX_16782_03_cropped-8_splitting.tif:4	1.009	128.128	68	287	129.32	11019				4	MAX_16742_05_cropped-2-splitting-1.tif:4	0.54	209.13	142	341	112.901	9620		4	MAX_16742_06_cropped-4_splitting.tif:4	0.657	160.696	104	278	105.613	8999				4	MAX_16639_07_cropped-1_splitting-2.tif:4	0.164	102.643	83	143	16.865	1437		4
5	MAX_16782_03_cropped-2_splitting.tif:5	2.007	172	65	359	345.183	29412		5	MAX_16782_03_cropped-8_splitting.tif:5	1.913	187.755	67	435	359.172	30604				5	MAX_16742_05_cropped-2-splitting-1.tif:5	1.408	314.317	144	584	442.663	37718		5	MAX_16742_06_cropped-4_splitting.tif:5	1.326	218.088	103	417	289.225	24644				5	MAX_16639_07_cropped-1_splitting-2.tif:5	1.76	235.993	80	579	415.447	35399		5
6	MAX_16782_03_cropped-2_splitting.tif:6	0.763	122.215	63	228	93.232	7944		6	MAX_16782_03_cropped-8_splitting.tif:6	1.127	134.531	67	296	151.572	12915				6	MAX_16742_05_cropped-2-splitting-1.tif:6	0.634	227.852	143	428	144.401	12304		6	MAX_16742_06_cropped-4_splitting.tif:6	0.622	169.981	105	278	105.731	9009				6	MAX_16639_07_cropped-1_splitting-2.tif:6	0.54	117.239	80	207	63.293	5393		6
7	MAX_16782_03_cropped-2_splitting.tif:7	1.936	172.503	63	399	334.045	28463		7	MAX_16782_03_cropped-8_splitting.tif:7	1.983	182.834	67	429	362.634	30899				7	MAX_16742_05_cropped-2-splitting-1.tif:7	1.444	305.659	143	568	441.231	37596		7	MAX_16742_06_cropped-4_splitting.tif:7	1.314	209.554	103	380	275.447	23470				7	MAX_16639_07_cropped-1_splitting-2.tif:7	1.749	241.523	81	539	422.347	35987		7
8	MAX_16782_03_cropped-2_splitting.tif:8	0.939	126.213	64	288	118.5	10097		8	MAX_16782_03_cropped-8_splitting.tif:8	0.998	146.588	67	326	146.232	12460				8	MAX_16742_05_cropped-2-splitting-1.tif:8	0.669	238.474	142	453	159.529	13593		8	MAX_16742_06_cropped-4_splitting.tif:8	0.669	176.351	106	328	117.971	10052				8	MAX_16639_07_cropped-1_splitting-2.tif:8	0.645	129.4	81	229	83.526	7117		8
9	MAX_16782_03_cropped-2_splitting.tif:9	1.784	134.092	64	256	239.205	20382		9	MAX_16782_03_cropped-8_splitting.tif:9	1.702	132.979	68	244	226.296	19282				9	MAX_16742_05_cropped-2-splitting-1.tif:9	1.444	259.967	142	474	375.274	31976		9	MAX_16742_06_cropped-4_splitting.tif:9	1.197	202.569	104	396	242.492	20662				9	MAX_16639_07_cropped-1_splitting-2.tif:9	1.667	228.507	83	490	380.813	32448		9
10	MAX_16782_03_cropped-2_splitting.tif:10	0.88	135.44	64	326	119.215	10158		10	MAX_16782_03_cropped-8_splitting.tif:10	0.986	153.524	67	340	151.349	12896				10	MAX_16742_05_cropped-2-splitting-1.tif:10	0.552	244.979	144	430	135.13	11514		10	MAX_16742_06_cropped-4_splitting.tif:10	0.634	184.167	104	356	116.716	9945				10	MAX_16639_07_cropped-1_splitting-2.tif:10	0.669	138.421	82	225	92.598	7890		10
11	MAX_16782_03_cropped-2_splitting.tif:11	1.796	114.542	63	203	205.675	17525		11	MAX_16782_03_cropped-8_splitting.tif:11	1.69	105.535	67	173	178.354	15197				11	MAX_16742_05_cropped-2-splitting-1.tif:11	1.185	196.248	142	357	232.621	19821		11	MAX_16742_06_cropped-4_splitting.tif:11	1.15	161.745	106	266	186.029	15851				11	MAX_16639_07_cropped-1_splitting-2.tif:11	1.667	168.627	80	348	281.021	23945		11
12	MAX_16782_03_cropped-2_splitting.tif:12	0.88	176.76	63	455	155.586	13257		12	MAX_16782_03_cropped-8_splitting.tif:12	0.892	209.132	67	523	186.534	15894				12	MAX_16742_05_cropped-2-splitting-1.tif:12	0.552	292.83	143	536	161.524	13763		12	MAX_16742_06_cropped-4_splitting.tif:12	0.681	187.069	106	378	127.337	10850				12	MAX_16639_07_cropped-1_splitting-2.tif:12	0.857	164.603	81	310	141.021	12016		12
13	MAX_16782_03_cropped-2_splitting.tif:13	1.843	105.65	63	220	194.667	16587		13	MAX_16782_03_cropped-8_splitting.tif:13	1.526	101.162	67	181	154.342	13151				13	MAX_16742_05_cropped-2-splitting-1.tif:13	1.033	196.614	142	395	203.058	17302		13	MAX_16742_06_cropped-4_splitting.tif:13	1.056	143.867	103	234	151.959	12948				13	MAX_16639_07_cropped-1_splitting-2.tif:13	1.69	145.632	81	302	246.118	20971		13
14	MAX_16782_03_cropped-2_splitting.tif:14	0.329	104.893	65	209	34.469	2937		14	MAX_16782_03_cropped-8_splitting.tif:14	0.469	93.825	68	176	44.046	3753				14	MAX_16742_05_cropped-2-splitting-1.tif:14	0.293	301.72	166	595	88.525	7543		14	MAX_16742_06_cropped-4_splitting.tif:14	0.634	220.907	105	453	140	11929				14	MAX_16639_07_cropped-1_splitting-2.tif:14	0.822	249.743	80	578	205.171	17482		14
15	MAX_16782_03_cropped-2_splitting.tif:15	1.643	98.736	63	194	162.228	13823		15	MAX_16782_03_cropped-8_splitting.tif:15	1.385	98.229	67	199	136.033	11591				15	MAX_16742_05_cropped-2-splitting-1.tif:15	0.939	201.275	146	352	188.975	16102		15	MAX_16742_06_cropped-4_splitting.tif:15	1.033	143.136	103	251	147.828	12596				15	MAX_16639_07_cropped-1_splitting-2.tif:15	1.596	142.213	80	279	226.988	19341		15
16	MAX_16782_03_cropped-2_splitting.tif:16	0.775	104.576	63	194	81.003	6902		16	MAX_16782_03_cropped-8_splitting.tif:16	0.775	110.879	67	232	85.885	7318				16	MAX_16742_05_cropped-2-splitting-1.tif:16	0.246	195.095	142	278	48.083	4097		16	MAX_16742_06_cropped-4_splitting.tif:16	0.364	214.871	106	415	78.174	6661				16	MAX_16639_07_cropped-1_splitting-2.tif:16	0.599	163.725	80	339	97.997	8350		16
17	MAX_16782_03_cropped-2_splitting.tif:17	1.514	93.674	63	196	141.819	12084		17	MAX_16782_03_cropped-8_splitting.tif:17	1.244	91.953	67	150	114.392	9747				17	MAX_16742_05_cropped-2-splitting-1.tif:17	1.068	189.077	142	310	201.932	17206		17	MAX_16742_06_cropped-4_splitting.tif:17	1.15	142.327	103	242	163.695	13948				17	MAX_16639_07_cropped-1_splitting-2.tif:17	1.444	132.984	80	276	191.968	16357		17
18	MAX_16782_03_cropped-2_splitting.tif:18	0.704	95.35	64	152	67.142	5721		18	MAX_16782_03_cropped-8_splitting.tif:18	0.657	96.304	67	154	63.293	5393				18	MAX_16742_05_cropped-2-splitting-1.tif:18	0.364	192.613	143	300	70.076	5971		18	MAX_16742_06_cropped-4_splitting.tif:18	0.317	179.407	107	316	56.85	4844				18	MAX_16639_07_cropped-1_splitting-2.tif:18	0.704	168.167	83	310	118.417	10090		18
cell 3	threshold 19.7%								cell 13	threshold 22.61% (60)											cell 3									cell 13	threshold 22.8 ( 65)										cell 3	threshold 18.43 (70)
	Label	Area	Mean	Min	Max	IntDen	RawIntDen			Label	Area	Mean	Min	Max	IntDen	RawIntDen					Label	Area	Mean	Min	Max	IntDen	RawIntDen			Label	Area	Mean	Min	Max	IntDen	RawIntDen					Label	Area	Mean	Min	Max	IntDen	RawIntDen
1	MAX_16782_03_cropped-3_splitting-1.tif:1	1.561	169.767	59	420	264.99	22579		1	MAX_16782_04_cropped-1_splitting-2.tif:1	1.397	154.185	68	299	215.334	18348				1	MAX_16742_05_cropped-2-splitting-2.tif:1	1.42	243.793	128	523	346.204	29499		1	MAX_16742_06_cropped-5_splitting-1.tif:1	1.866	221.654	67	533	413.616	35243				1	MAX_16639_07_cropped-8_splitting-3.tif:1	1.514	204.07	70	477	308.953	26325		1
2	MAX_16782_03_cropped-3_splitting-1.tif:2	0.645	93.382	58	193	60.277	5136		2	MAX_16782_04_cropped-1_splitting-2.tif:2	0.892	121.855	68	235	108.688	9261				2	MAX_16742_05_cropped-2-splitting-2.tif:2	0.54	178.326	130	338	96.271	8203		2	MAX_16742_06_cropped-5_splitting-1.tif:2	0.622	94.66	65	166	58.88	5017				2						0			2
3	MAX_16782_03_cropped-3_splitting-1.tif:3	1.631	166.921	58	403	272.301	23202		3	MAX_16782_04_cropped-1_splitting-2.tif:3	1.397	154.563	68	309	215.862	18393				3	MAX_16742_05_cropped-2-splitting-2.tif:3	1.467	246.904	130	464	362.212	30863		3	MAX_16742_06_cropped-5_splitting-1.tif:3	2.077	217.814	67	593	452.462	38553				3	MAX_16639_07_cropped-8_splitting-3.tif:3	1.561	206.165	70	466	321.804	27420		3
4	MAX_16782_03_cropped-3_splitting-1.tif:4	0.681	98.69	58	165	67.178	5724		4	MAX_16782_04_cropped-1_splitting-2.tif:4	0.974	129.699	68	284	126.339	10765				4	MAX_16742_05_cropped-2-splitting-2.tif:4	0.563	187.896	128	265	105.848	9019		4	MAX_16742_06_cropped-5_splitting-1.tif:4	0.775	109.273	65	230	84.641	7212				4						0			4
5	MAX_16782_03_cropped-3_splitting-1.tif:5	1.702	161.041	59	373	274.05	23351		5	MAX_16782_04_cropped-1_splitting-2.tif:5	1.444	152.618	68	321	220.31	18772				5	MAX_16742_05_cropped-2-splitting-2.tif:5	1.42	252.256	129	501	358.221	30523		5	MAX_16742_06_cropped-5_splitting-1.tif:5	2.101	215.536	65	497	452.791	38581				5	MAX_16639_07_cropped-8_splitting-3.tif:5	1.596	214.449	78	457	342.284	29165		5
6	MAX_16782_03_cropped-3_splitting-1.tif:6	0.775	99.076	58	211	76.742	6539		6	MAX_16782_04_cropped-1_splitting-2.tif:6	0.939	144.537	68	293	135.705	11563				6	MAX_16742_05_cropped-2-splitting-2.tif:6	0.634	204.407	129	367	129.543	11038		6	MAX_16742_06_cropped-5_splitting-1.tif:6	0.81	122.725	68	229	99.381	8468				6	MAX_16639_07_cropped-8_splitting-3.tif:6	0.117	107.8	72	134	12.652	1078		6
7	MAX_16782_03_cropped-3_splitting-1.tif:7	1.643	169.036	58	370	277.735	23665		7	MAX_16782_04_cropped-1_splitting-2.tif:7	1.444	153.561	70	300	221.672	18888				7	MAX_16742_05_cropped-2-splitting-2.tif:7	1.49	253.024	129	470	377.128	32134		7	MAX_16742_06_cropped-5_splitting-1.tif:7	2.171	213.022	65	507	462.508	39409				7	MAX_16639_07_cropped-8_splitting-3.tif:7	1.573	205.246	70	458	322.778	27503		7
8	MAX_16782_03_cropped-3_splitting-1.tif:8	0.751	114.688	58	212	86.143	7340		8	MAX_16782_04_cropped-1_splitting-2.tif:8	0.974	155.072	70	384	151.055	12871				8	MAX_16742_05_cropped-2-splitting-2.tif:8	0.681	201.931	130	334	137.453	11712		8	MAX_16742_06_cropped-5_splitting-1.tif:8	0.904	124.208	65	242	112.244	9564				8	MAX_16639_07_cropped-8_splitting-3.tif:8	0.34	100.69	70	167	34.269	2920		8
9	MAX_16782_03_cropped-3_splitting-1.tif:9	1.596	132.846	58	293	212.036	18067		9	MAX_16782_04_cropped-1_splitting-2.tif:9	1.502	136.32	68	289	204.783	17449				9	MAX_16742_05_cropped-2-splitting-2.tif:9	1.502	222.586	128	464	334.374	28491		9	MAX_16742_06_cropped-5_splitting-1.tif:9	2.066	186.295	66	409	384.804	32788				9	MAX_16639_07_cropped-8_splitting-3.tif:9	1.608	195.73	70	436	314.704	26815		9
10	MAX_16782_03_cropped-3_splitting-1.tif:10	0.728	122.968	60	239	89.476	7624		10	MAX_16782_04_cropped-1_splitting-2.tif:10	0.962	170.915	68	393	164.482	14015				10	MAX_16742_05_cropped-2-splitting-2.tif:10	0.634	209.019	133	355	132.465	11287		10	MAX_16742_06_cropped-5_splitting-1.tif:10	0.798	138.265	65	277	110.343	9402				10	MAX_16639_07_cropped-8_splitting-3.tif:10	0.458	115.641	70	176	52.93	4510		10
11	MAX_16782_03_cropped-3_splitting-1.tif:11	1.537	102.504	58	189	157.593	13428		11	MAX_16782_04_cropped-1_splitting-2.tif:11	1.279	99.413	68	166	127.173	10836				11	MAX_16742_05_cropped-2-splitting-2.tif:11	1.138	171.134	128	271	194.819	16600		11	MAX_16742_06_cropped-5_splitting-1.tif:11	1.866	133.182	65	260	248.524	21176				11	MAX_16639_07_cropped-8_splitting-3.tif:11	1.338	118.754	70	220	158.883	13538		11
12	MAX_16782_03_cropped-3_splitting-1.tif:12	0.81	141.188	59	343	114.333	9742		12	MAX_16782_04_cropped-1_splitting-2.tif:12	0.904	183.818	69	425	166.113	14154				12	MAX_16742_05_cropped-2-splitting-2.tif:12	0.622	255.623	128	418	159.001	13548		12	MAX_16742_06_cropped-5_splitting-1.tif:12	0.775	164.136	67	379	127.137	10833				12	MAX_16639_07_cropped-8_splitting-3.tif:12	0.552	147.234	71	286	81.214	6920		12
13	MAX_16782_03_cropped-3_splitting-1.tif:13	1.444	97.13	58	198	140.211	11947		13	MAX_16782_04_cropped-1_splitting-2.tif:13	1.15	96.418	68	192	110.895	9449				13	MAX_16742_05_cropped-2-splitting-2.tif:13	1.127	173.948	129	338	195.981	16699		13	MAX_16742_06_cropped-5_splitting-1.tif:13	1.819	128.794	65	249	234.288	19963				13	MAX_16639_07_cropped-8_splitting-3.tif:13	1.232	123.819	75	228	152.581	13001		13
14	MAX_16782_03_cropped-3_splitting-1.tif:14	0.54	134.957	58	331	72.858	6208		14	MAX_16782_04_cropped-1_splitting-2.tif:14	0.798	210.368	68	637	167.885	14305				14	MAX_16742_05_cropped-2-splitting-2.tif:14	0.329	257.857	129	467	84.735	7220		14	MAX_16742_06_cropped-5_splitting-1.tif:14	0.505	169.116	65	379	85.345	7272				14	MAX_16639_07_cropped-8_splitting-3.tif:14	0.399	198.853	70	482	79.348	6761		14
15	MAX_16782_03_cropped-3_splitting-1.tif:15	1.49	99.339	58	261	148.063	12616		15	MAX_16782_04_cropped-1_splitting-2.tif:15	1.338	95.333	68	166	127.548	10868				15	MAX_16742_05_cropped-2-splitting-2.tif:15	1.021	172.149	128	242	175.772	14977		15	MAX_16742_06_cropped-5_splitting-1.tif:15	1.784	115.053	65	246	205.241	17488				15	MAX_16639_07_cropped-8_splitting-3.tif:15	1.185	118.832	70	243	140.857	12002		15
16	MAX_16782_03_cropped-3_splitting-1.tif:16	0.434	97.73	60	180	42.438	3616		16	MAX_16782_04_cropped-1_splitting-2.tif:16	0.493	148.5	68	429	73.198	6237				16	MAX_16742_05_cropped-2-splitting-2.tif:16	0.352	176.9	128	251	62.284	5307		16	MAX_16742_06_cropped-5_splitting-1.tif:16	0.575	102.673	66	167	59.044	5031				16	MAX_16639_07_cropped-8_splitting-3.tif:16	0.352	109.3	72	177	38.483	3279		16
17	MAX_16782_03_cropped-3_splitting-1.tif:17	1.467	94.04	58	201	137.958	11755		17	MAX_16782_04_cropped-1_splitting-2.tif:17	1.115	97.442	68	177	108.641	9257				17	MAX_16742_05_cropped-2-splitting-2.tif:17	1.056	170.889	129	303	180.501	15380		17	MAX_16742_06_cropped-5_splitting-1.tif:17	1.432	110.221	65	296	157.815	13447				17	MAX_16639_07_cropped-8_splitting-3.tif:17	1.033	108.83	70	185	112.397	9577		17
18	MAX_16782_03_cropped-3_splitting-1.tif:18	0.681	97.276	58	167	66.215	5642		18	MAX_16782_04_cropped-1_splitting-2.tif:18	0.634	119.87	68	260	75.968	6473				18	MAX_16742_05_cropped-2-splitting-2.tif:18	0.423	222.028	139	406	93.807	7993		18	MAX_16742_06_cropped-5_splitting-1.tif:18	0.763	107.523	68	177	82.024	6989				18	MAX_16639_07_cropped-8_splitting-3.tif:18	0.364	105.452	71	156	38.365	3269		18
cell 4	threshold 19.1%								cell 14	threshold 19.3% (60)											cell 4									cell 14	threshold 19.66 (75)										cell 4	threshold 20.82 (64)
	Label	Area	Mean	Min	Max	IntDen	RawIntDen			Label	Area	Mean	Min	Max	IntDen	RawIntDen					Label	Area	Mean	Min	Max	IntDen	RawIntDen			Label	Area	Mean	Min	Max	IntDen	RawIntDen					Label	Area	Mean	Min	Max	IntDen	RawIntDen
1	MAX_16782_03_cropped-3_splitting-2.tif:1	2.136	173.951	69	377	371.554	31659		1	MAX_16782_04_cropped-2_splitting-1.tif:1	1.303	156.36	61	339	203.692	17356				1	MAX_16742_05_cropped-2_splitting-3.tif	1.62	250.051	108	519	404.978	34507		1	MAX_16742_06_cropped-5_splitting-2.tif:1	1.62	220.913	75	482	357.787	30486				1	MAX_16639_07_cropped-2_splitting-1.tif:1	2.113	221.183	64	606	467.25	39813		1
2	MAX_16782_03_cropped-3_splitting-2.tif:2	0.681	95.155	68	154	64.772	5519		2	MAX_16782_04_cropped-2_splitting-1.tif:2	0.739	111.143	61	234	82.176	7002				2	MAX_16742_05_cropped-2_splitting-3.tif	0.469	136.775	108	208	64.208	5471		2	MAX_16742_06_cropped-5_splitting-2.tif:2	0.587	104.56	75	163	61.356	5228				2									2
3	MAX_16782_03_cropped-3_splitting-2.tif:3	2.077	170.831	68	375	354.865	30237		3	MAX_16782_04_cropped-2_splitting-1.tif:3	1.408	146.433	60	354	206.227	17572				3	MAX_16742_05_cropped-2_splitting-3.tif	1.725	238.075	108	495	410.729	34997		3	MAX_16742_06_cropped-5_splitting-2.tif:3	1.76	226.68	75	521	399.051	34002				3	MAX_16639_07_cropped-2_splitting-1.tif:3	2.159	231.533	64	647	499.982	42602		3
4	MAX_16782_03_cropped-3_splitting-2.tif:4	0.81	102.87	69	179	83.303	7098		4	MAX_16782_04_cropped-2_splitting-1.tif:4	0.751	116.984	60	218	87.868	7487				4	MAX_16742_05_cropped-2_splitting-3.tif	0.599	161.078	110	278	96.412	8215		4	MAX_16742_06_cropped-5_splitting-2.tif:4	0.751	126.125	75	236	94.734	8072				4									4
5	MAX_16782_03_cropped-3_splitting-2.tif:5	2.113	176.6	70	399	373.068	31788		5	MAX_16782_04_cropped-2_splitting-1.tif:5	1.373	154.795	60	392	212.553	18111				5	MAX_16742_05_cropped-2_splitting-3.tif	1.702	241.062	111	477	410.224	34954		5	MAX_16742_06_cropped-5_splitting-2.tif:5	1.913	225.129	76	525	430.668	36696				5	MAX_16639_07_cropped-2_splitting-1.tif:5	2.289	230.544	64	612	527.609	44956		5
6	MAX_16782_03_cropped-3_splitting-2.tif:6	0.857	119.219	70	228	102.139	8703		6	MAX_16782_04_cropped-2_splitting-1.tif:6	0.822	121.957	60	270	100.191	8537				6	MAX_16742_05_cropped-2_splitting-3.tif	0.716	169.902	108	280	121.633	10364		6	MAX_16742_06_cropped-5_splitting-2.tif:6	0.704	148.183	78	300	104.346	8891				6	MAX_16639_07_cropped-2_splitting-1.tif:6	0.458	96.872	67	176	44.339	3778		6
7	MAX_16782_03_cropped-3_splitting-2.tif:7	2.054	173.594	69	385	356.531	30379		7	MAX_16782_04_cropped-2_splitting-1.tif:7	1.408	151.95	61	366	213.996	18234				7	MAX_16742_05_cropped-2_splitting-3.tif	1.819	263.813	108	497	479.901	40891		7	MAX_16742_06_cropped-5_splitting-2.tif:7	1.878	219.044	75	494	411.316	35047				7	MAX_16639_07_cropped-2_splitting-1.tif:7	2.347	227.065	65	558	532.972	45413		7
8	MAX_16782_03_cropped-3_splitting-2.tif:8	0.857	132.123	68	279	113.195	9645		8	MAX_16782_04_cropped-2_splitting-1.tif:8	0.845	134.736	60	276	113.852	9701				8	MAX_16742_05_cropped-2_splitting-3.tif	0.681	191.948	108	320	130.658	11133		8	MAX_16742_06_cropped-5_splitting-2.tif:8	0.833	144.211	76	292	120.166	10239				8	MAX_16639_07_cropped-2_splitting-1.tif:8	0.528	102.378	65	163	54.068	4607		8
9	MAX_16782_03_cropped-3_splitting-2.tif:9	1.96	152.97	68	306	299.811	25546		9	MAX_16782_04_cropped-2_splitting-1.tif:9	1.361	143.06	60	313	194.761	16595				9	MAX_16742_05_cropped-2_splitting-3.tif	1.843	240.732	108	534	443.566	37795		9	MAX_16742_06_cropped-5_splitting-2.tif:9	1.995	174.847	75	381	348.844	29724				9	MAX_16639_07_cropped-2_splitting-1.tif:9	2.195	186.166	65	444	408.569	34813		9
10	MAX_16782_03_cropped-3_splitting-2.tif:10	0.739	144.286	69	286	106.681	9090		10	MAX_16782_04_cropped-2_splitting-1.tif:10	0.833	140.296	60	333	116.903	9961				10	MAX_16742_05_cropped-2_splitting-3.tif	0.669	195.281	109	361	130.635	11131		10	MAX_16742_06_cropped-5_splitting-2.tif:10	0.716	159.787	76	337	114.392	9747				10	MAX_16639_07_cropped-2_splitting-1.tif:10	0.657	128.5	70	287	84.453	7196		10
11	MAX_16782_03_cropped-3_splitting-2.tif:11	1.772	120.834	68	251	214.137	18246		11	MAX_16782_04_cropped-2_splitting-1.tif:11	1.303	105.117	60	178	136.937	11668				11	MAX_16742_05_cropped-2_splitting-3.tif	1.772	184.311	108	298	326.628	27831		11	MAX_16742_06_cropped-5_splitting-2.tif:11	1.96	145.766	75	279	285.692	24343				11	MAX_16639_07_cropped-2_splitting-1.tif:11	2.113	143.978	64	347	304.153	25916		11
12	MAX_16782_03_cropped-3_splitting-2.tif:12	0.857	160.658	68	342	137.641	11728		12	MAX_16782_04_cropped-2_splitting-1.tif:12	0.798	155.529	61	337	124.121	10576				12	MAX_16742_05_cropped-2_splitting-3.tif	0.622	229.849	110	464	142.969	12182		12	MAX_16742_06_cropped-5_splitting-2.tif:12	0.575	183.49	76	340	105.519	8991				12	MAX_16639_07_cropped-2_splitting-1.tif:12	0.833	164.676	64	382	137.219	11692		12
13	MAX_16782_03_cropped-3_splitting-2.tif:13	1.866	120.679	68	246	225.193	19188		13	MAX_16782_04_cropped-2_splitting-1.tif:13	1.232	92.057	60	152	113.441	9666				13	MAX_16742_05_cropped-2_splitting-3.tif	1.725	175.129	110	299	302.134	25744		13	MAX_16742_06_cropped-5_splitting-2.tif:13	1.983	139.497	75	287	276.679	23575				13	MAX_16639_07_cropped-2_splitting-1.tif:13	2.019	138.901	64	314	280.387	23891		13
14	MAX_16782_03_cropped-3_splitting-2.tif:14	0.516	174.614	68	428	90.169	7683		14	MAX_16782_04_cropped-2_splitting-1.tif:14	0.786	171.925	64	456	135.188	11519				14	MAX_16742_05_cropped-2_splitting-3.tif	0.387	223	119	374	86.366	7359		14	MAX_16742_06_cropped-5_splitting-2.tif:14	0.293	109.92	75	193	32.251	2748				14	MAX_16639_07_cropped-2_splitting-1.tif:14	0.411	96.943	66	176	39.821	3393		14
15	MAX_16782_03_cropped-3_splitting-2.tif:15	1.784	112.461	68	196	200.617	17094		15	MAX_16782_04_cropped-2_splitting-1.tif:15	1.279	95.936	60	167	122.725	10457				15	MAX_16742_05_cropped-2_splitting-3.tif	1.397	163	108	277	227.645	19397		15	MAX_16742_06_cropped-5_splitting-2.tif:15	1.913	135.847	75	278	259.873	22143				15	MAX_16639_07_cropped-2_splitting-1.tif:15	1.972	128.238	65	260	252.843	21544		15
16	MAX_16782_03_cropped-3_splitting-2.tif:16	0.446	97.842	68	155	43.635	3718		16	MAX_16782_04_cropped-2_splitting-1.tif:16	0.516	128.409	60	356	66.309	5650				16	MAX_16742_05_cropped-2_splitting-3.tif	0.317	172.926	108	338	54.796	4669		16	MAX_16742_06_cropped-5_splitting-2.tif:16	0.469	121.925	78	194	57.237	4877				16	MAX_16639_07_cropped-2_splitting-1.tif:16	0.575	111.02	68	178	63.844	5440		16
17	MAX_16782_03_cropped-3_splitting-2.tif:17	1.69	109.715	68	192	185.419	15799		17	MAX_16782_04_cropped-2_splitting-1.tif:17	1.256	94.654	60	156	118.863	10128				17	MAX_16742_05_cropped-2_splitting-3.tif	1.338	153.079	108	263	204.807	17451		17	MAX_16742_06_cropped-5_splitting-2.tif:17	1.596	123.397	76	260	196.955	16782				17	MAX_16639_07_cropped-2_splitting-1.tif:17	1.972	117.542	64	233	231.753	19747		17
18	MAX_16782_03_cropped-3_splitting-2.tif:18	0.493	87.214	68	145	42.989	3663		18	MAX_16782_04_cropped-2_splitting-1.tif:18	0.657	119.804	61	280	78.738	6709				18	MAX_16742_05_cropped-2_splitting-3.tif	0.493	165.667	108	309	81.66	6958		18	MAX_16742_06_cropped-5_splitting-2.tif:18	0.411	104.886	83	157	43.083	3671				18	MAX_16639_07_cropped-2_splitting-1.tif:18	0.528	99.822	64	141	52.719	4492		18
cell 5	threshold 15.56% (67)								cell 15	threshold 24.52% (60)											cell 5									cell 15	threshold 19.23 (84)										cell 5	threshold 24.67 (60)
	Label	Area	Mean	Min	Max	IntDen	RawIntDen			Label	Area	Mean	Min	Max	IntDen	RawIntDen					Label	Area	Mean	Min	Max	IntDen	RawIntDen			Label	Area	Mean	Min	Max	IntDen	RawIntDen					Label	Area	Mean	Min	Max	IntDen	RawIntDen
1	MAX_16782_03_cropped-4_splitting-1.tif:1	1.232	165.076	67	362	203.422	17333		1	MAX_16782_04_cropped-2_splitting-2.tif:1	1.655	157.567	60	332	260.741	22217				1	MAX_16742_05_cropped-3_splitting-1.tif	1.749	275.141	117	563	481.134	40996		1	MAX_16742_06_cropped-6_splitting.tif:1	1.584	224.985	84	529	356.461	30373				1	MAX_16639_07_cropped-2_splitting-2.tif:1	2.136	228.94	60	565	489.009	41667		1
2	MAX_16782_03_cropped-4_splitting-1.tif:2	0.704	114.367	67	202	80.533	6862		2	MAX_16782_04_cropped-2_splitting-2.tif:2	0.692	94.983	60	155	65.769	5604				2	MAX_16742_05_cropped-3_splitting-1.tif	0.657	174.214	117	259	114.498	9756		2	MAX_16742_06_cropped-6_splitting.tif:2	0.634	140.944	84	253	89.324	7611				2									2
3	MAX_16782_03_cropped-4_splitting-1.tif:3	1.314	163.821	67	365	215.334	18348		3	MAX_16782_04_cropped-2_splitting-2.tif:3	1.631	160.755	60	340	262.243	22345				3	MAX_16742_05_cropped-3_splitting-1.tif	1.772	280.258	119	538	496.661	42319		3	MAX_16742_06_cropped-6_splitting.tif:3	1.573	223.03	84	496	350.745	29886				3	MAX_16639_07_cropped-2_splitting-2.tif:3	2.242	233.78	60	594	524.041	44652		3
4	MAX_16782_03_cropped-4_splitting-1.tif:4	0.669	122.333	70	217	81.836	6973		4	MAX_16782_04_cropped-2_splitting-2.tif:4	0.716	107.525	63	215	76.977	6559				4	MAX_16742_05_cropped-3_splitting-1.tif	0.81	195.754	117	295	158.52	13507		4	MAX_16742_06_cropped-6_splitting.tif:4	0.716	152.016	84	302	108.829	9273				4									4
5	MAX_16782_03_cropped-4_splitting-1.tif:5	1.314	167.161	68	336	219.723	18722		5	MAX_16782_04_cropped-2_splitting-2.tif:5	1.772	156.411	60	332	277.183	23618				5	MAX_16742_05_cropped-3_splitting-1.tif	1.737	280.155	117	551	486.614	41463		5	MAX_16742_06_cropped-6_splitting.tif:5	1.62	218.478	84	458	353.844	30150				5	MAX_16639_07_cropped-2_splitting-2.tif:5	2.089	226.635	60	561	473.446	40341		5
6	MAX_16782_03_cropped-4_splitting-1.tif:6	0.716	120.803	70	206	86.483	7369		6	MAX_16782_04_cropped-2_splitting-2.tif:6	0.915	115.179	60	249	105.437	8984				6	MAX_16742_05_cropped-3_splitting-1.tif	0.81	206.362	117	373	167.11	14239		6	MAX_16742_06_cropped-6_splitting.tif:6	0.704	164.95	90	301	116.152	9897				6	MAX_16639_07_cropped-2_splitting-2.tif:6	0.117	86.9	60	116	10.199	869		6
7	MAX_16782_03_cropped-4_splitting-1.tif:7	1.338	161.947	67	311	216.672	18462		7	MAX_16782_04_cropped-2_splitting-2.tif:7	1.749	154.322	60	352	269.86	22994				7	MAX_16742_05_cropped-3_splitting-1.tif	1.713	284.185	125	548	486.943	41491		7	MAX_16742_06_cropped-6_splitting.tif:7	1.444	222.268	88	441	320.854	27339				7	MAX_16639_07_cropped-2_splitting-2.tif:7	2.277	225.66	60	631	513.783	43778		7
8	MAX_16782_03_cropped-4_splitting-1.tif:8	0.681	139.276	67	286	94.804	8078		8	MAX_16782_04_cropped-2_splitting-2.tif:8	0.904	129.545	61	266	117.068	9975				8	MAX_16742_05_cropped-3_splitting-1.tif	0.81	239.667	121	422	194.08	16537		8	MAX_16742_06_cropped-6_splitting.tif:8	0.704	166.65	84	304	117.349	9999				8	MAX_16639_07_cropped-2_splitting-2.tif:8	0.505	88.116	61	153	44.468	3789		8
9	MAX_16782_03_cropped-4_splitting-1.tif:9	1.115	122.663	68	201	136.761	11653		9	MAX_16782_04_cropped-2_splitting-2.tif:9	1.631	130.101	60	260	212.236	18084				9	MAX_16742_05_cropped-3_splitting-1.tif	1.725	269.082	119	545	464.222	39555		9	MAX_16742_06_cropped-6_splitting.tif:9	1.455	171.589	85	303	249.709	21277				9	MAX_16639_07_cropped-2_splitting-2.tif:9	2.136	197.33	60	510	421.491	35914		9
10	MAX_16782_03_cropped-4_splitting-1.tif:10	0.669	142.07	69	282	95.039	8098		10	MAX_16782_04_cropped-2_splitting-2.tif:10	0.915	138.795	60	314	127.055	10826				10	MAX_16742_05_cropped-3_splitting-1.tif	0.822	243.457	117	481	200.007	17042		10	MAX_16742_06_cropped-6_splitting.tif:10	0.728	177.871	87	394	129.426	11028				10	MAX_16639_07_cropped-2_splitting-2.tif:10	0.692	105.339	61	192	72.94	6215		10
11	MAX_16782_03_cropped-4_splitting-1.tif:11	1.185	107.594	67	204	127.536	10867		11	MAX_16782_04_cropped-2_splitting-2.tif:11	1.455	104.766	60	215	152.464	12991				11	MAX_16742_05_cropped-3_splitting-1.tif	1.807	218.13	117	417	394.239	33592		11	MAX_16742_06_cropped-6_splitting.tif:11	1.385	140.627	84	290	194.749	16594				11	MAX_16639_07_cropped-2_splitting-2.tif:11	1.972	126.369	60	272	249.158	21230		11
12	MAX_16782_03_cropped-4_splitting-1.tif:12	0.552	188.34	72	445	103.888	8852		12	MAX_16782_04_cropped-2_splitting-2.tif:12	0.833	174.775	63	437	145.633	12409				12	MAX_16742_05_cropped-3_splitting-1.tif	0.786	244.716	119	517	192.425	16396		12	MAX_16742_06_cropped-6_splitting.tif:12	0.669	202.737	86	471	135.623	11556				12	MAX_16639_07_cropped-2_splitting-2.tif:12	0.857	157.137	60	346	134.625	11471		12
13	MAX_16782_03_cropped-4_splitting-1.tif:13	1.197	104.48	68	180	125.072	10657		13	MAX_16782_04_cropped-2_splitting-2.tif:13	1.526	99.923	60	212	152.452	12990				13	MAX_16742_05_cropped-3_splitting-1.tif	1.631	187.921	120	367	306.559	26121		13	MAX_16742_06_cropped-6_splitting.tif:13	1.42	138.248	84	262	196.322	16728				13	MAX_16639_07_cropped-2_splitting-2.tif:13	2.159	131.614	62	285	284.213	24217		13
14	MAX_16782_03_cropped-4_splitting-1.tif:14	0.258	93.045	67	128	24.024	2047		14	MAX_16782_04_cropped-2_splitting-2.tif:14	0.505	138.581	61	363	69.935	5959				14	MAX_16742_05_cropped-3_splitting-1.tif	0.493	258.595	117	456	127.466	10861		14	MAX_16742_06_cropped-6_splitting.tif:14	0.235	136.15	84	222	31.957	2723				14	MAX_16639_07_cropped-2_splitting-2.tif:14	0.481	165.366	61	399	79.571	6780		14
15	MAX_16782_03_cropped-4_splitting-1.tif:15	1.103	101.298	67	165	111.751	9522		15	MAX_16782_04_cropped-2_splitting-2.tif:15	1.432	100.975	60	220	144.577	12319				15	MAX_16742_05_cropped-3_splitting-1.tif	1.185	167.97	117	321	199.103	16965		15	MAX_16742_06_cropped-6_splitting.tif:15	1.42	133.471	84	270	189.538	16150				15	MAX_16639_07_cropped-2_splitting-2.tif:15	1.983	120.036	60	247	238.079	20286		15
16	MAX_16782_03_cropped-4_splitting-1.tif:16	0.434	116.757	71	204	50.7	4320		16	MAX_16782_04_cropped-2_splitting-2.tif:16	0.575	103.429	60	182	59.479	5068				16	MAX_16742_05_cropped-3_splitting-1.tif	0.282	160.792	121	225	45.29	3859		16	MAX_16742_06_cropped-6_splitting.tif:16	0.481	155.39	84	314	74.771	6371				16	MAX_16639_07_cropped-2_splitting-2.tif:16	0.552	88.936	60	138	49.057	4180		16
17	MAX_16782_03_cropped-4_splitting-1.tif:17	0.904	98.597	68	176	89.101	7592		17	MAX_16782_04_cropped-2_splitting-2.tif:17	1.232	94.61	60	172	116.587	9934				17	MAX_16742_05_cropped-3_splitting-1.tif	1.232	170.943	117	299	210.651	17949		17	MAX_16742_06_cropped-6_splitting.tif:17	1.232	128.2	84	255	157.98	13461				17	MAX_16639_07_cropped-2_splitting-2.tif:17	1.62	105.464	60	201	170.807	14554		17
18	MAX_16782_03_cropped-4_splitting-1.tif:18	0.411	98.486	67	164	40.454	3447		18	MAX_16782_04_cropped-2_splitting-2.tif:18	0.657	105.714	60	196	69.478	5920				18	MAX_16742_05_cropped-3_splitting-1.tif	0.458	187.821	117	343	85.967	7325		18	MAX_16742_06_cropped-6_splitting.tif:18	0.516	132.886	85	253	68.621	5847				18	MAX_16639_07_cropped-2_splitting-2.tif:18	0.563	92.604	62	152	52.167	4445		18
cell 6	threshold 20.44% (83)								cell 16	threshold 20.87% (60)											cell 6									cell 16	threshold 19.37 (103)										cell 6	threshold 18.59 (75)
	Label	Area	Mean	Min	Max	IntDen	RawIntDen			Label	Area	Mean	Min	Max	IntDen	RawIntDen					Label	Area	Mean	Min	Max	IntDen	RawIntDen			Label	Area	Mean	Min	Max	IntDen	RawIntDen					Label	Area	Mean	Min	Max	IntDen	RawIntDen
1	MAX_16782_03_cropped-4_splitting-2.tif:1	1.526	187.569	84	393	286.173	24384		1	MAX_16782_04_cropped-3_splitting.tif:1	1.408	175.083	60	410	246.576	21010				1	MAX_16742_05_cropped-3_splitting-2.	1.432	278.566	120	546	398.852	33985		1	MAX_16742_06_cropped-7_splitting.tif:1	1.655	264.908	103	612	438.367	37352				1	MAX_16639_07_cropped-2_splitting-3.tif:1	1.854	238.873	77	582	442.944	37742		1
2	MAX_16782_03_cropped-4_splitting-2.tif:2	0.493	113.071	84	176	55.735	4749		2	MAX_16782_04_cropped-3_splitting.tif:2	0.868	122.311	61	240	106.224	9051				2	MAX_16742_05_cropped-3_splitting-2.	0.352	171.267	123	258	60.3	5138		2	MAX_16742_06_cropped-7_splitting.tif:2	0.634	153.481	103	256	97.269	8288				2									2
3	MAX_16782_03_cropped-4_splitting-2.tif:3	1.62	190.971	83	391	309.293	26354		3	MAX_16782_04_cropped-3_splitting.tif:3	1.432	176.254	62	395	252.362	21503				3	MAX_16742_05_cropped-3_splitting-2.	1.397	291.437	122	596	407.02	34681		3	MAX_16742_06_cropped-7_splitting.tif:3	1.678	262.713	103	541	440.902	37568				3	MAX_16639_07_cropped-2_splitting-3.tif:3	1.96	235.611	75	579	461.781	39347		3
4	MAX_16782_03_cropped-4_splitting-2.tif:4	0.657	123.268	83	197	81.014	6903		4	MAX_16782_04_cropped-3_splitting.tif:4	0.798	139.485	62	255	111.317	9485				4	MAX_16742_05_cropped-3_splitting-2.	0.528	176.111	120	306	93.009	7925		4	MAX_16742_06_cropped-7_splitting.tif:4	0.716	166.754	103	304	119.38	10172				4	MAX_16639_07_cropped-2_splitting-3.tif:4	0.164	111.5	77	168	18.32	1561		4
5	MAX_16782_03_cropped-4_splitting-2.tif:5	1.667	189.183	83	460	315.279	26864		5	MAX_16782_04_cropped-3_splitting.tif:5	1.408	176.892	60	387	249.122	21227				5	MAX_16742_05_cropped-3_splitting-2.	1.444	294.041	120	618	424.46	36167		5	MAX_16742_06_cropped-7_splitting.tif:5	1.702	267.034	103	543	454.422	38720				5	MAX_16639_07_cropped-2_splitting-3.tif:5	1.972	230.107	75	528	453.695	38658		5
6	MAX_16782_03_cropped-4_splitting-2.tif:6	0.763	134.046	84	246	102.257	8713		6	MAX_16782_04_cropped-3_splitting.tif:6	0.845	142.319	60	278	120.26	10247				6	MAX_16742_05_cropped-3_splitting-2.	0.563	198.958	120	369	112.08	9550		6	MAX_16742_06_cropped-7_splitting.tif:6	0.798	171.529	103	314	136.89	11664				6	MAX_16639_07_cropped-2_splitting-3.tif:6	0.258	115.5	81	189	29.821	2541		6
7	MAX_16782_03_cropped-4_splitting-2.tif:7	1.62	192.638	84	373	311.993	26584		7	MAX_16782_04_cropped-3_splitting.tif:7	1.444	174.545	61	383	251.963	21469				7	MAX_16742_05_cropped-3_splitting-2.	1.573	289.164	121	623	454.751	38748		7	MAX_16742_06_cropped-7_splitting.tif:7	1.69	261.375	103	530	441.724	37638				7	MAX_16639_07_cropped-2_splitting-3.tif:7	1.948	236.819	75	588	461.37	39312		7
8	MAX_16782_03_cropped-4_splitting-2.tif:8	0.833	146.155	83	301	121.786	10377		8	MAX_16782_04_cropped-3_splitting.tif:8	0.833	148.239	60	317	123.523	10525				8	MAX_16742_05_cropped-3_splitting-2.	0.587	216.28	120	390	126.914	10814		8	MAX_16742_06_cropped-7_splitting.tif:8	0.786	184.134	104	435	144.788	12337				8	MAX_16639_07_cropped-2_splitting-3.tif:8	0.575	117.02	75	216	67.295	5734		8
9	MAX_16782_03_cropped-4_splitting-2.tif:9	1.667	179.366	83	373	298.919	25470		9	MAX_16782_04_cropped-3_splitting.tif:9	1.268	146.065	61	293	185.137	15775				9	MAX_16742_05_cropped-3_splitting-2.	1.49	281.157	120	570	419.061	35707		9	MAX_16742_06_cropped-7_splitting.tif:9	1.655	239.567	103	487	396.434	33779				9	MAX_16639_07_cropped-2_splitting-3.tif:9	2.066	208.955	75	501	431.607	36776		9
10	MAX_16782_03_cropped-4_splitting-2.tif:10	0.739	156.571	84	295	115.765	9864		10	MAX_16782_04_cropped-3_splitting.tif:10	0.775	150.652	61	298	116.692	9943				10	MAX_16742_05_cropped-3_splitting-2.	0.61	231.269	121	458	141.138	12026		10	MAX_16742_06_cropped-7_splitting.tif:10	0.728	182.645	103	403	132.9	11324				10	MAX_16639_07_cropped-2_splitting-3.tif:10	0.763	145.015	75	338	110.625	9426		10
11	MAX_16782_03_cropped-4_splitting-2.tif:11	1.549	136.235	84	248	211.05	17983		11	MAX_16782_04_cropped-3_splitting.tif:11	1.209	105.398	61	226	127.407	10856				11	MAX_16742_05_cropped-3_splitting-2.	1.444	232.398	120	395	335.477	28585		11	MAX_16742_06_cropped-7_splitting.tif:11	1.408	168.867	104	324	237.821	20264				11	MAX_16639_07_cropped-2_splitting-3.tif:11	1.89	160.168	75	278	302.639	25787		11
12	MAX_16782_03_cropped-4_splitting-2.tif:12	0.645	189.655	90	369	122.419	10431		12	MAX_16782_04_cropped-3_splitting.tif:12	0.657	179.714	60	464	118.112	10064				12	MAX_16742_05_cropped-3_splitting-2.	0.622	240.264	120	490	149.448	12734		12	MAX_16742_06_cropped-7_splitting.tif:12	0.692	222.203	105	450	153.86	13110				12	MAX_16639_07_cropped-2_splitting-3.tif:12	0.81	190	75	434	153.86	13110		12
13	MAX_16782_03_cropped-4_splitting-2.tif:13	1.631	125.23	83	239	204.29	17407		13	MAX_16782_04_cropped-3_splitting.tif:13	1.268	101.898	60	180	129.156	11005				13	MAX_16742_05_cropped-3_splitting-2.	1.408	192.642	123	371	271.304	23117		13	MAX_16742_06_cropped-7_splitting.tif:13	1.42	165.843	103	327	235.509	20067				13	MAX_16639_07_cropped-2_splitting-3.tif:13	2.019	150.826	75	324	304.458	25942		13
14	MAX_16782_03_cropped-4_splitting-2.tif:14	0.516	205.705	84	466	106.224	9051		14	MAX_16782_04_cropped-3_splitting.tif:14	0.434	146.541	63	368	63.633	5422				14	MAX_16742_05_cropped-3_splitting-2.	0.528	275.622	124	533	145.563	12403		14	MAX_16742_06_cropped-7_splitting.tif:14	0.446	227.789	103	493	101.588	8656				14	MAX_16639_07_cropped-2_splitting-3.tif:14	0.481	167.976	76	397	80.827	6887		14
15	MAX_16782_03_cropped-4_splitting-2.tif:15	1.667	127.845	83	231	213.057	18154		15	MAX_16782_04_cropped-3_splitting.tif:15	1.127	101.615	60	200	114.486	9755				15	MAX_16742_05_cropped-3_splitting-2.	1.42	184.174	120	356	261.539	22285		15	MAX_16742_06_cropped-7_splitting.tif:15	1.467	161.648	103	290	237.14	20206				15	MAX_16639_07_cropped-2_splitting-3.tif:15	1.948	142.193	75	273	277.019	23604		15
16	MAX_16782_03_cropped-4_splitting-2.tif:16	0.352	124.467	83	217	43.823	3734		16	MAX_16782_04_cropped-3_splitting.tif:16	0.516	105.659	60	202	54.561	4649				16	MAX_16742_05_cropped-3_splitting-2.	0.282	187	123	257	52.672	4488		16	MAX_16742_06_cropped-7_splitting.tif:16	0.516	149.159	103	240	77.024	6563				16	MAX_16639_07_cropped-2_splitting-3.tif:16	0.645	138.6	75	250	89.464	7623		16
17	MAX_16782_03_cropped-4_splitting-2.tif:17	1.537	126.092	83	224	193.857	16518		17	MAX_16782_04_cropped-3_splitting.tif:17	1.197	99.637	60	186	119.274	10163				17	MAX_16742_05_cropped-3_splitting-2.	1.338	174.123	122	343	232.962	19850		17	MAX_16742_06_cropped-7_splitting.tif:17	1.08	149.88	103	269	161.829	13789				17	MAX_16639_07_cropped-2_splitting-3.tif:17	1.983	130.669	75	281	259.169	22083		17
18	MAX_16782_03_cropped-4_splitting-2.tif:18	0.446	129.184	84	246	57.613	4909		18	MAX_16782_04_cropped-3_splitting.tif:18	0.493	101.69	64	160	50.125	4271				18	MAX_16742_05_cropped-3_splitting-2.	0.446	193.842	123	296	86.448	7366		18	MAX_16742_06_cropped-7_splitting.tif:18	0.481	140.195	104	189	67.459	5748				18	MAX_16639_07_cropped-2_splitting-3.tif:18	0.61	137.519	75	253	83.925	7151		18
cell 7	threshold 20.3% (66)								cell 17	threshold 30.43% (72)											cell 7									cell 17	threshold 21.63 (90)										cell 7	threshold 29.14 (60)
	Label	Area	Mean	Min	Max	IntDen	RawIntDen			Label	Area	Mean	Min	Max	IntDen	RawIntDen					Label	Area	Mean	Min	Max	IntDen	RawIntDen			Label	Area	Mean	Min	Max	IntDen	RawIntDen					Label	Area	Mean	Min	Max	IntDen	RawIntDen
1	MAX_16782_04_cropped-5_splitting-1.tif:1	1.608	175.438	67	399	282.077	24035		1	MAX_16782_04_cropped-4_splitting-1.tif:1	2.054	199.074	73	468	408.863	34838				1	MAX_16742_05_cropped-4_splitting-1.tif	1.631	244.511	97	581	398.875	33987		1	MAX_16742_06_cropped-8_splitting.tif:1	1.713	241.178	90	548	413.252	35212				1	MAX_16639_07_cropped-3_splitting-1.tif:1	2.394	217.887	61	590	521.658	44449		1
2	MAX_16782_04_cropped-5_splitting-1.tif:2	0.669	108.737	68	179	72.74	6198		2	MAX_16782_04_cropped-4_splitting-1.tif:2	0.798	117.397	72	210	93.689	7983				2	MAX_16742_05_cropped-4_splitting-1.tif	0.645	134.873	96	211	87.058	7418		2	MAX_16742_06_cropped-8_splitting.tif:2	0.552	122.532	91	242	67.588	5759				2									2
3	MAX_16782_04_cropped-5_splitting-1.tif:3	1.514	177.271	68	349	268.381	22868		3	MAX_16782_04_cropped-4_splitting-1.tif:3	2.113	196.05	72	468	414.156	35289				3	MAX_16742_05_cropped-4_splitting-1.tif	1.678	249.909	96	528	419.413	35737		3	MAX_16742_06_cropped-8_splitting.tif:3	1.843	254.197	91	547	468.376	39909				3	MAX_16639_07_cropped-3_splitting-1.tif:3	2.57	214.963	60	593	552.501	47077		3
4	MAX_16782_04_cropped-5_splitting-1.tif:4	0.716	124.246	66	247	88.948	7579		4	MAX_16782_04_cropped-4_splitting-1.tif:4	0.951	137.444	72	296	130.658	11133				4	MAX_16742_05_cropped-4_splitting-1.tif	0.657	145.536	97	251	95.649	8150		4	MAX_16742_06_cropped-8_splitting.tif:4	0.645	139.636	91	219	90.133	7680				4									4
5	MAX_16782_04_cropped-5_splitting-1.tif:5	1.608	178.562	67	368	287.101	24463		5	MAX_16782_04_cropped-4_splitting-1.tif:5	2.101	202.307	73	500	425	36213				5	MAX_16742_05_cropped-4_splitting-1.tif	1.702	254.938	100	501	433.837	36966		5	MAX_16742_06_cropped-8_splitting.tif:5	1.936	252.727	92	589	489.396	41700				5	MAX_16639_07_cropped-3_splitting-1.tif:5	2.5	217.601	61	597	543.957	46349		5
6	MAX_16782_04_cropped-5_splitting-1.tif:6	0.81	127.072	66	273	102.902	8768		6	MAX_16782_04_cropped-4_splitting-1.tif:6	1.009	150.57	74	318	151.971	12949				6	MAX_16742_05_cropped-4_splitting-1.tif	0.751	158.828	96	286	119.298	10165		6	MAX_16742_06_cropped-8_splitting.tif:6	0.716	153.508	90	300	109.897	9364				6	MAX_16639_07_cropped-3_splitting-1.tif:6	0.54	86.391	60	164	46.639	3974		6
7	MAX_16782_04_cropped-5_splitting-1.tif:7	1.713	173.034	66	467	296.489	25263		7	MAX_16782_04_cropped-4_splitting-1.tif:7	2.089	198.185	73	472	414.015	35277				7	MAX_16742_05_cropped-4_splitting-1.tif	1.772	251.483	96	551	445.667	37974		7	MAX_16742_06_cropped-8_splitting.tif:7	1.972	243.417	90	578	479.937	40894				7	MAX_16639_07_cropped-3_splitting-1.tif:7	2.617	212.525	61	602	556.21	47393		7
8	MAX_16782_04_cropped-5_splitting-1.tif:8	0.845	143.208	66	306	121.011	10311		8	MAX_16782_04_cropped-4_splitting-1.tif:8	1.115	165.474	73	351	184.492	15720				8	MAX_16742_05_cropped-4_splitting-1.tif	0.751	173.484	99	274	130.306	11103		8	MAX_16742_06_cropped-8_splitting.tif:8	0.704	166.333	90	312	117.126	9980				8	MAX_16639_07_cropped-3_splitting-1.tif:8	0.798	104.015	62	210	83.01	7073		8
9	MAX_16782_04_cropped-5_splitting-1.tif:9	1.526	160.815	67	313	245.355	20906		9	MAX_16782_04_cropped-4_splitting-1.tif:9	1.936	193.806	72	404	375.297	31978				9	MAX_16742_05_cropped-4_splitting-1.tif	1.667	231.289	96	484	385.449	32843		9	MAX_16742_06_cropped-8_splitting.tif:9	1.69	182.771	91	337	308.883	26319				9	MAX_16639_07_cropped-3_splitting-1.tif:9	2.406	177.42	60	430	426.854	36371		9
10	MAX_16782_04_cropped-5_splitting-1.tif:10	0.798	152.338	67	307	121.574	10359		10	MAX_16782_04_cropped-4_splitting-1.tif:10	1.091	182.796	73	453	199.514	17000				10	MAX_16742_05_cropped-4_splitting-1.tif	0.681	180.31	97	308	122.736	10458		10	MAX_16742_06_cropped-8_splitting.tif:10	0.728	182.581	97	351	132.853	11320				10	MAX_16639_07_cropped-3_splitting-1.tif:10	0.974	133.398	60	237	129.942	11072		10
11	MAX_16782_04_cropped-5_splitting-1.tif:11	1.42	111.736	66	249	158.672	13520		11	MAX_16782_04_cropped-4_splitting-1.tif:11	1.784	132.145	72	277	235.732	20086				11	MAX_16742_05_cropped-4_splitting-1.tif	1.737	167.514	97	383	290.962	24792		11	MAX_16742_06_cropped-8_splitting.tif:11	1.796	151.758	90	285	272.501	23219				11	MAX_16639_07_cropped-3_splitting-1.tif:11	2.558	117.491	60	274	300.597	25613		11
12	MAX_16782_04_cropped-5_splitting-1.tif:12	0.81	177.841	66	411	144.014	12271		12	MAX_16782_04_cropped-4_splitting-1.tif:12	1.127	183.948	73	465	207.248	17659				12	MAX_16742_05_cropped-4_splitting-1.tif	0.692	204.525	98	400	141.62	12067		12	MAX_16742_06_cropped-8_splitting.tif:12	0.528	232.511	97	478	122.795	10463				12	MAX_16639_07_cropped-3_splitting-1.tif:12	0.974	200.494	61	429	195.301	16641		12
13	MAX_16782_04_cropped-5_splitting-1.tif:13	1.49	111.039	66	231	165.503	14102		13	MAX_16782_04_cropped-4_splitting-1.tif:13	1.796	133.588	72	251	239.874	20439				13	MAX_16742_05_cropped-4_splitting-1.tif	1.725	172.884	96	335	298.262	25414		13	MAX_16742_06_cropped-8_splitting.tif:13	1.749	149.758	90	304	261.88	22314				13	MAX_16639_07_cropped-3_splitting-1.tif:13	2.335	109.256	60	214	255.167	21742		13
14	MAX_16782_04_cropped-5_splitting-1.tif:14	0.516	164.818	67	475	85.11	7252		14	MAX_16782_04_cropped-4_splitting-1.tif:14	0.845	241.625	73	579	204.173	17397				14	MAX_16742_05_cropped-4_splitting-1.tif	0.399	209.382	96	429	83.549	7119		14	MAX_16742_06_cropped-8_splitting.tif:14	0.293	119.6	91	153	35.091	2990				14	MAX_16639_07_cropped-3_splitting-1.tif:14	0.599	177.804	62	517	106.423	9068		14
15	MAX_16782_04_cropped-5_splitting-1.tif:15	1.432	108.262	66	234	155.011	13208		15	MAX_16782_04_cropped-4_splitting-1.tif:15	1.702	128.2	72	229	218.163	18589				15	MAX_16742_05_cropped-4_splitting-1.tif	1.831	169.301	97	316	309.962	26411		15	MAX_16742_06_cropped-8_splitting.tif:15	1.807	145.825	90	278	263.558	22457				15	MAX_16639_07_cropped-3_splitting-1.tif:15	2.218	103.058	60	216	228.596	19478		15
16	MAX_16782_04_cropped-5_splitting-1.tif:16	0.516	111.955	67	199	57.812	4926		16	MAX_16782_04_cropped-4_splitting-1.tif:16	0.528	135.044	72	296	71.32	6077				16	MAX_16742_05_cropped-4_splitting-1.tif	0.446	133.947	99	200	59.737	5090		16	MAX_16742_06_cropped-8_splitting.tif:16	0.364	118.226	90	181	43.013	3665				16	MAX_16639_07_cropped-3_splitting-1.tif:16	0.739	144.952	61	341	107.174	9132		16
17	MAX_16782_04_cropped-5_splitting-1.tif:17	1.162	102.333	66	234	118.899	10131		17	MAX_16782_04_cropped-4_splitting-1.tif:17	1.561	112.436	72	229	175.502	14954				17	MAX_16742_05_cropped-4_splitting-1.tif	1.432	163.516	96	341	234.124	19949		17	MAX_16742_06_cropped-8_splitting.tif:17	1.643	137.971	90	241	226.695	19316				17	MAX_16639_07_cropped-3_splitting-1.tif:17	1.854	95.627	60	182	177.321	15109		17
18	MAX_16782_04_cropped-5_splitting-1.tif:18	0.622	121.962	66	214	75.862	6464		18	MAX_16782_04_cropped-4_splitting-1.tif:18	0.704	160.033	72	389	112.69	9602				18	MAX_16742_05_cropped-4_splitting-1.tif	0.469	149.175	98	235	70.029	5967		18	MAX_16742_06_cropped-8_splitting.tif:18	0.387	109.091	90	157	42.25	3600				18	MAX_16639_07_cropped-3_splitting-1.tif:18	0.739	95.714	61	147	70.769	6030		18
cell 8	threshold 20.44% (87)								cell 18	threshold 21.22% (80)											cell 8									cell 18	threshold 19.57 (92)										cell 8	threshold 23% (61)
	Label	Area	Mean	Min	Max	IntDen	RawIntDen			Label	Area	Mean	Min	Max	IntDen	RawIntDen					Label	Area	Mean	Min	Max	IntDen	RawIntDen			Label	Area	Mean	Min	Max	IntDen	RawIntDen					Label	Area	Mean	Min	Max	IntDen	RawIntDen
1	MAX_16782_04_cropped-5_splitting-2.tif:1	1.62	183.681	88	403	297.487	25348		1	MAX_16782_04_cropped-4_splitting-2.tif:1	1.432	190.943	80	356	273.393	23295				1	MAX_16742_05_cropped-5_splitting.tif:1	1.643	229.2	89	505	376.588	32088		1	MAX_16742_06_cropped-9_splitting.tif:1	1.608	247.642	92	554	398.171	33927				1	MAX_16639_07_cropped-3_splitting-2.tif:1	1.89	217.13	61	540	410.271	34958		1
2	MAX_16782_04_cropped-5_splitting-2.tif:2	0.833	136.465	88	258	113.711	9689		2	MAX_16782_04_cropped-4_splitting-2.tif:2	0.645	123.345	83	203	79.618	6784				2	MAX_16742_05_cropped-5_splitting.tif:2	0.481	117.976	90	168	56.768	4837		2	MAX_16742_06_cropped-9_splitting.tif:2	0.458	127.462	92	190	58.34	4971				2									2
3	MAX_16782_04_cropped-5_splitting-2.tif:3	1.62	187.572	87	350	303.789	25885		3	MAX_16782_04_cropped-4_splitting-2.tif:3	1.526	190.085	81	404	290.011	24711				3	MAX_16742_05_cropped-5_splitting.tif:3	1.702	224.8	85	513	382.55	32596		3	MAX_16742_06_cropped-9_splitting.tif:3	1.596	244.897	92	587	390.883	33306				3	MAX_16639_07_cropped-3_splitting-2.tif:3	1.983	215.006	61	497	426.443	36336		3
4	MAX_16782_04_cropped-5_splitting-2.tif:4	0.915	156.487	88	401	143.251	12206		4	MAX_16782_04_cropped-4_splitting-2.tif:4	0.798	135.544	84	262	108.172	9217				4	MAX_16742_05_cropped-5_splitting.tif:4	0.599	126.627	86	211	75.792	6458		4	MAX_16742_06_cropped-9_splitting.tif:4	0.458	132.974	95	203	60.863	5186				4	MAX_16639_07_cropped-3_splitting-2.tif:4	0.141	77.917	65	109	10.973	935		4
5	MAX_16782_04_cropped-5_splitting-2.tif:5	1.69	188.583	87	363	318.706	27156		5	MAX_16782_04_cropped-4_splitting-2.tif:5	1.49	190.701	82	388	284.237	24219				5	MAX_16742_05_cropped-5_splitting.tif:5	1.819	224.6	87	475	408.569	34813		5	MAX_16742_06_cropped-9_splitting.tif:5	1.596	246.485	92	513	393.418	33522				5	MAX_16639_07_cropped-3_splitting-2.tif:5	1.995	208.965	61	550	416.914	35524		5
6	MAX_16782_04_cropped-5_splitting-2.tif:6	0.962	171.366	88	374	164.916	14052		6	MAX_16782_04_cropped-4_splitting-2.tif:6	0.845	152.444	80	277	128.816	10976				6	MAX_16742_05_cropped-5_splitting.tif:6	0.716	135.639	86	240	97.105	8274		6	MAX_16742_06_cropped-9_splitting.tif:6	0.516	142.159	92	211	73.409	6255				6	MAX_16639_07_cropped-3_splitting-2.tif:6	0.423	95.139	61	170	40.196	3425		6
7	MAX_16782_04_cropped-5_splitting-2.tif:7	1.69	187.944	88	380	317.626	27064		7	MAX_16782_04_cropped-4_splitting-2.tif:7	1.49	196.378	80	379	292.699	24940				7	MAX_16742_05_cropped-5_splitting.tif:7	1.995	225.382	86	493	449.669	38315		7	MAX_16742_06_cropped-9_splitting.tif:7	1.62	241.877	92	519	391.74	33379				7	MAX_16639_07_cropped-3_splitting-2.tif:7	2.042	210.805	62	480	430.481	36680		7
8	MAX_16782_04_cropped-5_splitting-2.tif:8	1.103	180.723	88	421	199.373	16988		8	MAX_16782_04_cropped-4_splitting-2.tif:8	0.951	166.086	80	357	157.886	13453				8	MAX_16742_05_cropped-5_splitting.tif:8	0.716	149.115	85	263	106.752	9096		8	MAX_16742_06_cropped-9_splitting.tif:8	0.563	148.312	93	238	83.549	7119				8	MAX_16639_07_cropped-3_splitting-2.tif:8	0.599	101.275	61	155	60.617	5165		8
9	MAX_16782_04_cropped-5_splitting-2.tif:9	1.737	174.872	87	353	303.742	25881		9	MAX_16782_04_cropped-4_splitting-2.tif:9	1.526	189.492	80	349	289.107	24634				9	MAX_16742_05_cropped-5_splitting.tif:9	1.772	208.232	85	421	369.019	31443		9	MAX_16742_06_cropped-9_splitting.tif:9	1.514	176.388	92	357	267.043	22754				9	MAX_16639_07_cropped-3_splitting-2.tif:9	2.124	165.177	61	401	350.875	29897		9
10	MAX_16782_04_cropped-5_splitting-2.tif:10	1.08	196.152	87	404	211.79	18046		10	MAX_16782_04_cropped-4_splitting-2.tif:10	0.904	179.805	80	359	162.486	13845				10	MAX_16742_05_cropped-5_splitting.tif:10	0.775	162.167	86	353	125.612	10703		10	MAX_16742_06_cropped-9_splitting.tif:10	0.434	156.027	92	235	67.753	5773				10	MAX_16639_07_cropped-3_splitting-2.tif:10	0.692	127.169	61	297	88.056	7503		10
11	MAX_16782_04_cropped-5_splitting-2.tif:11	1.479	133.992	87	213	198.141	16883		11	MAX_16782_04_cropped-4_splitting-2.tif:11	1.455	142.573	80	260	207.483	17679				11	MAX_16742_05_cropped-5_splitting.tif:11	1.631	148.993	86	274	243.055	20710		11	MAX_16742_06_cropped-9_splitting.tif:11	1.291	137.636	94	234	177.685	15140				11	MAX_16639_07_cropped-3_splitting-2.tif:11	2.054	127.526	61	264	261.915	22317		11
12	MAX_16782_04_cropped-5_splitting-2.tif:12	0.939	202.762	87	429	190.371	16221		12	MAX_16782_04_cropped-4_splitting-2.tif:12	0.833	188.944	81	450	157.44	13415				12	MAX_16742_05_cropped-5_splitting.tif:12	0.681	201.017	86	431	136.831	11659		12	MAX_16742_06_cropped-9_splitting.tif:12	0.552	196.851	92	350	108.583	9252				12	MAX_16639_07_cropped-3_splitting-2.tif:12	0.739	179.889	61	429	133.005	11333		12
13	MAX_16782_04_cropped-5_splitting-2.tif:13	1.537	134.275	87	221	206.438	17590		13	MAX_16782_04_cropped-4_splitting-2.tif:13	1.397	131.916	80	275	184.233	15698				13	MAX_16742_05_cropped-5_splitting.tif:13	1.784	145	85	286	258.664	22040		13	MAX_16742_06_cropped-9_splitting.tif:13	1.549	143.258	93	271	221.93	18910				13	MAX_16639_07_cropped-3_splitting-2.tif:13	1.995	123.076	61	221	245.555	20923		13
14	MAX_16782_04_cropped-5_splitting-2.tif:14	0.716	212.803	87	464	152.346	12981		14	MAX_16782_04_cropped-4_splitting-2.tif:14	0.81	232.304	81	557	188.118	16029				14	MAX_16742_05_cropped-5_splitting.tif:14	0.376	200.812	88	458	75.416	6426		14	MAX_16742_06_cropped-9_splitting.tif:14	0.246	178.619	96	304	44.022	3751				14	MAX_16639_07_cropped-3_splitting-2.tif:14	0.27	84.522	63	140	22.815	1944		14
15	MAX_16782_04_cropped-5_splitting-2.tif:15	1.432	127.508	87	245	182.567	15556		15	MAX_16782_04_cropped-4_splitting-2.tif:15	1.42	129.76	81	227	184.269	15701				15	MAX_16742_05_cropped-5_splitting.tif:15	1.537	136.733	86	271	210.217	17912		15	MAX_16742_06_cropped-9_splitting.tif:15	1.385	137.331	92	225	190.184	16205				15	MAX_16639_07_cropped-3_splitting-2.tif:15	1.948	115.072	61	262	224.183	19102		15
16	MAX_16782_04_cropped-5_splitting-2.tif:16	0.458	133.41	88	227	61.063	5203		16	MAX_16782_04_cropped-4_splitting-2.tif:16	0.411	145.371	81	267	59.713	5088				16	MAX_16742_05_cropped-5_splitting.tif:16	0.352	131.833	91	205	46.416	3955		16	MAX_16742_06_cropped-9_splitting.tif:16	0.399	129.647	93	209	51.733	4408				16	MAX_16639_07_cropped-3_splitting-2.tif:16	0.645	102.127	62	193	65.922	5617		16
17	MAX_16782_04_cropped-5_splitting-2.tif:17	1.314	119.509	88	195	157.088	13385		17	MAX_16782_04_cropped-4_splitting-2.tif:17	1.338	124.219	81	206	166.195	14161				17	MAX_16742_05_cropped-5_splitting.tif:17	1.408	126.733	85	237	178.483	15208		17	MAX_16742_06_cropped-9_splitting.tif:17	1.244	136.047	92	248	169.246	14421				17	MAX_16639_07_cropped-3_splitting-2.tif:17	1.936	108.43	61	244	209.971	17891		17
18	MAX_16782_04_cropped-5_splitting-2.tif:18	0.716	159.918	88	280	114.486	9755		18	MAX_16782_04_cropped-4_splitting-2.tif:18	0.657	156.125	84	304	102.609	8743				18	MAX_16742_05_cropped-5_splitting.tif:18	0.493	122.19	85	222	60.23	5132		18	MAX_16742_06_cropped-9_splitting.tif:18	0.434	130.027	93	197	56.462	4811				18	MAX_16639_07_cropped-3_splitting-2.tif:18	0.505	105.767	63	194	53.376	4548		18
cell 9	threshold 20.17% (89)								cell 19	threshold 28.17% (63)											cell 9									cell 19	threshold 23.43 (98)										cell 9	threshold 20.29% (60)
	Label	Area	Mean	Min	Max	IntDen	RawIntDen			Label	Area	Mean	Min	Max	IntDen	RawIntDen					Label	Area	Mean	Min	Max	IntDen	RawIntDen			Label	Area	Mean	Min	Max	IntDen	RawIntDen					Label	Area	Mean	Min	Max	IntDen	RawIntDen
1	MAX_16782_03_cropped-5_splitting-1.tif:1	1.361	182.405	89	391	248.324	21159		1	MAX_16782_04_cropped-7_splitting-1.tif:1	1.89	174.621	63	388	329.949	28114				1	MAX_16742_06_cropped-1_splitting.tif:1	1.35	258.852	120	485	349.361	29768		1	MAX_16742_06_cropped-11_splitting-1.tif:1	1.925	266.591	100	583	513.115	43721				1	MAX_16639_07_cropped-4_splitting-1.tif:1	1.667	212.155	60	528	353.562	30126		1
2	MAX_16782_03_cropped-5_splitting-1.tif:2	0.34	117.414	94	181	39.961	3405		2	MAX_16782_04_cropped-7_splitting-1.tif:2	0.974	122.904	65	269	119.72	10201				2	MAX_16742_06_cropped-1_splitting.tif:2	0.399	161.765	121	298	64.549	5500		2	MAX_16742_06_cropped-11_splitting-1.tif:2	0.927	170.722	102	365	158.285	13487				2									2
3	MAX_16782_03_cropped-5_splitting-1.tif:3	1.303	190.396	89	334	248.031	21134		3	MAX_16782_04_cropped-7_splitting-1.tif:3	1.936	174.606	63	382	338.117	28810				3	MAX_16742_06_cropped-1_splitting.tif:3	1.455	256.331	118	487	373.032	31785		3	MAX_16742_06_cropped-11_splitting-1.tif:3	1.948	260.199	99	549	506.918	43193				3	MAX_16639_07_cropped-4_splitting-1.tif:3	1.749	212.49	60	516	371.577	31661		3
4	MAX_16782_03_cropped-5_splitting-1.tif:4	0.352	116.633	90	213	41.065	3499		4	MAX_16782_04_cropped-7_splitting-1.tif:4	1.08	133.174	66	317	143.791	12252				4	MAX_16742_06_cropped-1_splitting.tif:4	0.54	171.696	118	301	92.692	7898		4	MAX_16742_06_cropped-11_splitting-1.tif:4	1.009	184.93	99	383	186.651	15904				4	MAX_16639_07_cropped-4_splitting-1.tif:4	0.282	87.375	60	140	24.611	2097		4
5	MAX_16782_03_cropped-5_splitting-1.tif:5	1.35	190.478	90	364	257.08	21905		5	MAX_16782_04_cropped-7_splitting-1.tif:5	1.89	173.764	63	375	328.329	27976				5	MAX_16742_06_cropped-1_splitting.tif:5	1.467	256.68	120	473	376.553	32085		5	MAX_16742_06_cropped-11_splitting-1.tif:5	2.03	264.237	98	573	536.493	45713				5	MAX_16639_07_cropped-4_splitting-1.tif:5	1.819	213.09	61	563	387.632	33029		5
6	MAX_16782_03_cropped-5_splitting-1.tif:6	0.552	128.447	89	208	70.851	6037		6	MAX_16782_04_cropped-7_splitting-1.tif:6	1.127	140.656	65	390	158.473	13503				6	MAX_16742_06_cropped-1_splitting.tif:6	0.599	192.137	119	318	115.002	9799		6	MAX_16742_06_cropped-11_splitting-1.tif:6	1.115	198.453	98	404	221.261	18853				6	MAX_16639_07_cropped-4_splitting-1.tif:6	0.446	94.763	62	157	42.262	3601		6
7	MAX_16782_03_cropped-5_splitting-1.tif:7	1.385	191.788	90	364	265.6	22631		7	MAX_16782_04_cropped-7_splitting-1.tif:7	2.007	170.637	63	412	342.448	29179				7	MAX_16742_06_cropped-1_splitting.tif:7	1.444	255.732	119	516	369.159	31455		7	MAX_16742_06_cropped-11_splitting-1.tif:7	1.831	267.917	105	541	490.511	41795				7	MAX_16639_07_cropped-4_splitting-1.tif:7	1.819	211.419	60	440	384.592	32770		7
8	MAX_16782_03_cropped-5_splitting-1.tif:8	0.575	143.531	89	235	82.54	7033		8	MAX_16782_04_cropped-7_splitting-1.tif:8	1.185	150.941	63	380	178.917	15245				8	MAX_16742_06_cropped-1_splitting.tif:8	0.552	196.745	120	338	108.524	9247		8	MAX_16742_06_cropped-11_splitting-1.tif:8	1.15	217.765	99	455	250.46	21341				8	MAX_16639_07_cropped-4_splitting-1.tif:8	0.552	106.064	60	197	58.505	4985		8
9	MAX_16782_03_cropped-5_splitting-1.tif:9	1.408	175.5	92	335	247.163	21060		9	MAX_16782_04_cropped-7_splitting-1.tif:9	1.854	130.082	63	242	241.212	20553				9	MAX_16742_06_cropped-1_splitting.tif:9	1.42	206.372	118	366	293.062	24971		9	MAX_16742_06_cropped-11_splitting-1.tif:9	1.843	233.822	98	528	430.833	36710				9	MAX_16639_07_cropped-4_splitting-1.tif:9	1.784	172.184	61	360	307.158	26172		9
10	MAX_16782_03_cropped-5_splitting-1.tif:10	0.575	142.551	91	241	81.977	6985		10	MAX_16782_04_cropped-7_splitting-1.tif:10	1.068	175.11	63	484	187.015	15935				10	MAX_16742_06_cropped-1_splitting.tif:10	0.54	205.783	121	355	111.094	9466		10	MAX_16742_06_cropped-11_splitting-1.tif:10	1.056	215.133	99	452	227.235	19362				10	MAX_16639_07_cropped-4_splitting-1.tif:10	0.669	128.719	61	258	86.108	7337		10
11	MAX_16782_03_cropped-5_splitting-1.tif:11	1.115	128.516	89	236	143.286	12209		11	MAX_16782_04_cropped-7_splitting-1.tif:11	1.69	103.653	63	220	175.173	14926				11	MAX_16742_06_cropped-1_splitting.tif:11	1.338	179.737	122	347	240.473	20490		11	MAX_16742_06_cropped-11_splitting-1.tif:11	1.784	171.678	100	313	306.254	26095				11	MAX_16639_07_cropped-4_splitting-1.tif:11	1.725	136.551	60	272	235.579	20073		11
12	MAX_16782_03_cropped-5_splitting-1.tif:12	0.516	154.614	92	370	79.841	6803		12	MAX_16782_04_cropped-7_splitting-1.tif:12	0.951	207.852	66	499	197.589	16836				12	MAX_16742_06_cropped-1_splitting.tif:12	0.54	243.5	125	492	131.456	11201		12	MAX_16742_06_cropped-11_splitting-1.tif:12	0.951	259.975	98	588	247.139	21058				12	MAX_16639_07_cropped-4_splitting-1.tif:12	0.61	200	60	523	122.056	10400		12
13	MAX_16782_03_cropped-5_splitting-1.tif:13	1.138	116.309	90	194	132.407	11282		13	MAX_16782_04_cropped-7_splitting-1.tif:13	1.713	104.116	63	185	178.401	15201				13	MAX_16742_06_cropped-1_splitting.tif:13	1.303	181.802	118	348	236.835	20180		13	MAX_16742_06_cropped-11_splitting-1.tif:13	2.066	183.153	98	419	378.314	32235				13	MAX_16639_07_cropped-4_splitting-1.tif:13	1.784	135.862	60	285	242.362	20651		13
14	MAX_16782_03_cropped-5_splitting-1.tif:14	0.563	208.958	89	450	117.713	10030		14	MAX_16782_04_cropped-7_splitting-1.tif:14	0.728	120.968	63	326	88.021	7500				14	MAX_16742_06_cropped-1_splitting.tif:14	0.329	218.393	119	419	71.766	6115		14	MAX_16742_06_cropped-11_splitting-1.tif:14	0.622	243.585	103	586	151.513	12910				14	MAX_16639_07_cropped-4_splitting-1.tif:14	0.411	114	60	248	46.827	3990		14
15	MAX_16782_03_cropped-5_splitting-1.tif:15	1.185	120.218	89	217	142.5	12142		15	MAX_16782_04_cropped-7_splitting-1.tif:15	1.467	103.28	63	204	151.513	12910				15	MAX_16742_06_cropped-1_splitting.tif:15	1.185	178.03	118	384	211.027	17981		15	MAX_16742_06_cropped-11_splitting-1.tif:15	1.596	157.706	98	363	251.716	21448				15	MAX_16639_07_cropped-4_splitting-1.tif:15	1.854	126.139	60	256	233.901	19930		15
16	MAX_16782_03_cropped-5_splitting-1.tif:16	0.141	115.917	92	154	16.325	1391		16	MAX_16782_04_cropped-7_splitting-1.tif:16	0.786	112.194	63	199	88.22	7517				16	MAX_16742_06_cropped-1_splitting.tif:16	0.376	172.719	120	304	64.865	5527		16	MAX_16742_06_cropped-11_splitting-1.tif:16	0.739	177.222	98	330	131.034	11165				16	MAX_16639_07_cropped-4_splitting-1.tif:16	0.552	112.128	60	185	61.849	5270		16
17	MAX_16782_03_cropped-5_splitting-1.tif:17	1.068	121.495	89	210	129.754	11056		17	MAX_16782_04_cropped-7_splitting-1.tif:17	1.256	91.953	64	160	115.472	9839				17	MAX_16742_06_cropped-1_splitting.tif:17	1.268	171.407	118	328	217.259	18512		17	MAX_16742_06_cropped-11_splitting-1.tif:17	1.361	147.379	98	277	200.641	17096				17	MAX_16639_07_cropped-4_splitting-1.tif:17	1.702	116.248	61	215	197.824	16856		17
18	MAX_16782_03_cropped-5_splitting-1.tif:18	0.387	125.333	89	214	48.541	4136		18	MAX_16782_04_cropped-7_splitting-1.tif:18	0.751	105.906	63	187	79.547	6778				18	MAX_16742_06_cropped-1_splitting.tif:18	0.352	172.533	118	272	60.746	5176		18	MAX_16742_06_cropped-11_splitting-1.tif:18	0.81	182.638	98	340	147.898	12602				18	MAX_16639_07_cropped-4_splitting-1.tif:18	0.552	104.702	61	153	57.753	4921		18
cell 10	threshold 19.137% (80)								cell 20	threshold 23.3% (60)											cell 10									cell 20	threshold 20.88 (80)										cell 10	threshold 20.29% (75)							cell 20
	Label	Area	Mean	Min	Max	IntDen	RawIntDen			Label	Area	Mean	Min	Max	IntDen	RawIntDen					Label	Area	Mean	Min	Max	IntDen	RawIntDen			Label	Area	Mean	Min	Max	IntDen	RawIntDen					Label	Area	Mean	Min	Max	IntDen	RawIntDen
1	MAX_16782_03_cropped-6_cropped-1.tif:1	1.291	180.427	80	325	232.927	19847		1	MAX_16782_04_cropped-7_splitting-2.tif:1	1.573	153.955	60	354	242.116	20630				1	MAX_16742_06_cropped-2_splitting-1.tif:1	1.643	292.843	109	663	481.157	40998		1	MAX_16742_06_cropped-11_splitting-2.tif:1	1.713	230.842	80	484	395.542	33703				1	MAX_16639_07_cropped-4_splitting-2.tif:1	1.667	224.317	75	570	373.83	31853		1
2	MAX_16782_03_cropped-6_cropped-1.tif:2	0.516	121.955	80	223	62.976	5366		2	MAX_16782_04_cropped-7_splitting-2.tif:2	1.009	127.593	60	307	128.78	10973				2	MAX_16742_06_cropped-2_splitting-1.tif:2	0.599	157.725	107	248	94.405	8044		2	MAX_16742_06_cropped-11_splitting-2.tif:2	0.434	108.108	81	180	46.944	4000				2									2
3	MAX_16782_03_cropped-6_cropped-1.tif:3	1.291	185.536	80	344	239.522	20409		3	MAX_16782_04_cropped-7_splitting-2.tif:3	1.561	153.143	60	308	239.041	20368				3	MAX_16742_06_cropped-2_splitting-1.tif:3	1.678	291.538	109	696	489.278	41690		3	MAX_16742_06_cropped-11_splitting-2.tif:3	1.819	228.916	80	478	416.421	35482				3	MAX_16639_07_cropped-4_splitting-2.tif:3	1.631	225.597	78	544	368.021	31358		3
4	MAX_16782_03_cropped-6_cropped-1.tif:4	0.552	131.468	80	263	72.517	6179		4	MAX_16782_04_cropped-7_splitting-2.tif:4	1.162	127.242	60	277	147.84	12597				4	MAX_16742_06_cropped-2_splitting-1.tif:4	0.739	166.079	108	316	122.795	10463		4	MAX_16742_06_cropped-11_splitting-2.tif:4	0.552	120.915	80	198	66.696	5683				4	MAX_16639_07_cropped-4_splitting-2.tif:4	0.317	100.111	76	169	31.723	2703		4
5	MAX_16782_03_cropped-6_cropped-1.tif:5	1.35	179.67	81	356	242.492	20662		5	MAX_16782_04_cropped-7_splitting-2.tif:5	1.643	151.907	60	324	249.592	21267				5	MAX_16742_06_cropped-2_splitting-1.tif:5	1.678	289.056	108	641	485.112	41335		5	MAX_16742_06_cropped-11_splitting-2.tif:5	1.796	226.19	81	511	406.152	34607				5	MAX_16639_07_cropped-4_splitting-2.tif:5	1.678	224.231	75	543	376.318	32065		5
6	MAX_16782_03_cropped-6_cropped-1.tif:6	0.599	135.333	80	280	81.003	6902		6	MAX_16782_04_cropped-7_splitting-2.tif:6	1.138	147.124	62	342	167.486	14271				6	MAX_16742_06_cropped-2_splitting-1.tif:6	0.763	180.938	109	389	138.028	11761		6	MAX_16742_06_cropped-11_splitting-2.tif:6	0.587	133.34	80	252	78.245	6667				6	MAX_16639_07_cropped-4_splitting-2.tif:6	0.411	112.143	75	233	46.064	3925		6
7	MAX_16782_03_cropped-6_cropped-1.tif:7	1.326	179.752	82	344	238.384	20312		7	MAX_16782_04_cropped-7_splitting-2.tif:7	1.549	148.568	60	296	230.157	19611				7	MAX_16742_06_cropped-2_splitting-1.tif:7	1.655	300.73	111	646	497.646	42403		7	MAX_16742_06_cropped-11_splitting-2.tif:7	1.831	223.058	80	520	408.381	34797				7	MAX_16639_07_cropped-4_splitting-2.tif:7	1.655	227.823	75	503	376.999	32123		7
8	MAX_16782_03_cropped-6_cropped-1.tif:8	0.563	145.979	82	287	82.235	7007		8	MAX_16782_04_cropped-7_splitting-2.tif:8	1.068	151.593	60	350	161.9	13795				8	MAX_16742_06_cropped-2_splitting-1.tif:8	0.739	200.508	111	393	148.251	12632		8	MAX_16742_06_cropped-11_splitting-2.tif:8	0.716	134.033	80	264	95.954	8176				8	MAX_16639_07_cropped-4_splitting-2.tif:8	0.505	117.605	75	179	59.35	5057		8
9	MAX_16782_03_cropped-6_cropped-1.tif:9	1.197	149.559	80	287	179.034	15255		9	MAX_16782_04_cropped-7_splitting-2.tif:9	1.526	112.315	60	188	171.359	14601				9	MAX_16742_06_cropped-2_splitting-1.tif:9	1.667	261.887	107	486	436.443	37188		9	MAX_16742_06_cropped-11_splitting-2.tif:9	1.796	205.288	80	428	368.62	31409				9	MAX_16639_07_cropped-4_splitting-2.tif:9	1.678	213.594	75	501	358.468	30544		9
10	MAX_16782_03_cropped-6_cropped-1.tif:10	0.587	150.96	80	347	88.584	7548		10	MAX_16782_04_cropped-7_splitting-2.tif:10	1.009	154.035	60	348	155.468	13247				10	MAX_16742_06_cropped-2_splitting-1.tif:10	0.739	207.365	107	380	153.321	13064		10	MAX_16742_06_cropped-11_splitting-2.tif:10	0.704	146.517	80	292	103.172	8791				10	MAX_16639_07_cropped-4_splitting-2.tif:10	0.634	135.222	77	281	85.697	7302		10
11	MAX_16782_03_cropped-6_cropped-1.tif:11	0.998	115.435	80	226	115.155	9812		11	MAX_16782_04_cropped-7_splitting-2.tif:11	1.361	94.784	60	190	129.039	10995				11	MAX_16742_06_cropped-2_splitting-1.tif:11	1.596	185.735	107	394	296.454	25260		11	MAX_16742_06_cropped-11_splitting-2.tif:11	1.62	142.413	80	276	230.65	19653				11	MAX_16639_07_cropped-4_splitting-2.tif:11	1.573	178.216	78	372	280.27	23881		11
12	MAX_16782_03_cropped-6_cropped-1.tif:12	0.575	191	81	389	109.838	9359		12	MAX_16782_04_cropped-7_splitting-2.tif:12	0.833	188.901	61	463	157.405	13412				12	MAX_16742_06_cropped-2_splitting-1.tif:12	0.681	235.707	108	525	160.444	13671		12	MAX_16742_06_cropped-11_splitting-2.tif:12	0.657	176.214	81	349	115.812	9868				12	MAX_16639_07_cropped-4_splitting-2.tif:12	0.692	175.339	75	417	121.41	10345		12
13	MAX_16782_03_cropped-6_cropped-1.tif:13	1.056	113.8	80	189	120.201	10242		13	MAX_16782_04_cropped-7_splitting-2.tif:13	1.373	93.701	60	187	128.663	10963				13	MAX_16742_06_cropped-2_splitting-1.tif:13	1.514	187.264	107	344	283.509	24157		13	MAX_16742_06_cropped-11_splitting-2.tif:13	1.514	127.388	80	242	192.86	16433				13	MAX_16639_07_cropped-4_splitting-2.tif:13	1.561	162.18	75	288	253.148	21570		13
14	MAX_16782_03_cropped-6_cropped-1.tif:14	0.293	166.4	85	379	48.822	4160		14	MAX_16782_04_cropped-7_splitting-2.tif:14	0.552	115.213	60	240	63.551	5415				14	MAX_16742_06_cropped-2_splitting-1.tif:14	0.329	222.679	109	392	73.175	6235		14	MAX_16742_06_cropped-11_splitting-2.tif:14	0.27	165.609	87	303	44.703	3809				14	MAX_16639_07_cropped-4_splitting-2.tif:14	0.739	215.381	79	585	159.247	13569		14
15	MAX_16782_03_cropped-6_cropped-1.tif:15	0.986	114.679	81	218	113.054	9633		15	MAX_16782_04_cropped-7_splitting-2.tif:15	1.303	91.135	60	173	118.723	10116				15	MAX_16742_06_cropped-2_splitting-1.tif:15	1.444	174.171	107	346	251.423	21423		15	MAX_16742_06_cropped-11_splitting-2.tif:15	1.35	127.765	80	232	172.439	14693				15	MAX_16639_07_cropped-4_splitting-2.tif:15	1.631	153.388	76	269	250.226	21321		15
16	MAX_16782_03_cropped-6_cropped-1.tif:16	0.282	124.333	81	199	35.021	2984		16	MAX_16782_04_cropped-7_splitting-2.tif:16	0.681	125.759	61	255	85.603	7294				16	MAX_16742_06_cropped-2_splitting-1.tif:16	0.329	159.571	110	248	52.437	4468		16	MAX_16742_06_cropped-11_splitting-2.tif:16	0.458	127.359	81	232	58.293	4967				16	MAX_16639_07_cropped-4_splitting-2.tif:16	0.458	129.026	75	233	59.056	5032		16
17	MAX_16782_03_cropped-6_cropped-1.tif:17	0.951	114.494	80	217	108.841	9274		17	MAX_16782_04_cropped-7_splitting-2.tif:17	1.373	88.53	60	163	121.563	10358				17	MAX_16742_06_cropped-2_splitting-1.tif:17	1.467	170.528	107	323	250.167	21316		17	MAX_16742_06_cropped-11_splitting-2.tif:17	1.232	122.352	80	249	150.774	12847				17	MAX_16639_07_cropped-4_splitting-2.tif:17	1.326	145.478	75	293	192.93	16439		17
18	MAX_16782_03_cropped-6_cropped-1.tif:18	0.376	125.062	82	186	46.968	4002		18	MAX_16782_04_cropped-7_splitting-2.tif:18	0.88	123.48	60	243	108.688	9261				18	MAX_16742_06_cropped-2_splitting-1.tif:18	0.458	163.154	110	266	74.677	6363		18	MAX_16742_06_cropped-11_splitting-2.tif:18	0.469	109.7	81	163	51.498	4388				18	MAX_16639_07_cropped-4_splitting-2.tif:18	0.481	142.707	77	277	68.668	5851		18
	% IntDen																			% IntDen																				% IntDen
	-6	-4	-2	0	2	4	6	8	10	min relative to splitting										-6	-4	-2	0	2	4	6	8	10	min relative to splitting											-6	-4	-2	0	2	4	6	8	10	min relative to splitting
cell	mCherry-Cdc3	mCherry-Cdc3	mCherry-Cdc3	mCherry-Cdc3	mCherry-Cdc3	mCherry-Cdc3	mCherry-Cdc3	mCherry-Cdc3	mCherry-Cdc3										cell	mCherry-Cdc3	mCherry-Cdc3	mCherry-Cdc3	mCherry-Cdc3	mCherry-Cdc3	mCherry-Cdc3	mCherry-Cdc3	mCherry-Cdc3	mCherry-Cdc3											cell	mCherry-Cdc3	mCherry-Cdc3	mCherry-Cdc3	mCherry-Cdc3	mCherry-Cdc3	mCherry-Cdc3	mCherry-Cdc3	mCherry-Cdc3	mCherry-Cdc3
1	97.0491	100	95.4289	98.7593	70.6342	54.9256	57.5676	50.0104	36.113										1	97.7108	95.8907	100	98.842	86.2594	56.3912	54.9311	49.3038	35.6008											1	95.5887	98.2745	100	96.9392	73.3965	47.5992	49.5249	46.5849	46.4053
2	96.1943	100	99.7627	96.5437	69.1336	59.443	56.2615	46.8862	40.9877										2	91.5132	91.02	100	99.6765	84.7765	52.5504	45.8719	42.6905	45.6175											2	97.1935	98.9914	98.3663	100	90.1659	66.5379	58.2739	53.7444	45.4527
3	95.4111	98.0435	98.6732	100	76.3447	56.7422	50.4837	53.3109	49.6725										3	91.8001	96.0448	94.9866	100	88.6633	51.6586	51.9667	46.608	47.862											3	90.2622	94.0167	100	94.3012	91.9424	46.4185	44.5773	41.1521	32.8374
4	99.5942	95.1207	100	95.5673	80.3636	57.3989	60.3625	53.7749	49.7011										4	84.3878	85.5862	85.481	100	92.4286	68.0615	62.9576	47.4358	42.6769											4	87.6688	93.8102	98.9938	100	76.6586	57.0674	52.6082	47.4402	43.4831
5	92.5811	98.0025	100	98.6114	62.2425	58.044	56.9226	50.8599	40.5515										5	96.8737	100	97.9771	98.0433	93.4686	79.3779	61.724	40.0883	42.4134											5	93.315	100	90.3452	98.0425	80.4309	47.5455	54.2349	45.4314	32.5942
6	90.7682	98.1014	100	98.9577	94.8109	66.9407	64.7966	67.5773	61.4874										6	87.7078	89.5039	93.339	100	92.1517	73.7716	59.6599	57.5126	51.2285											6	95.9208	100	98.249	99.911	93.4657	65.5373	65.9313	59.9893	56.1238
7	95.1391	90.5197	96.8336	100	82.7535	53.517	55.821	52.2822	40.1023										7	89.5007	94.1091	97.3456	100	86.4881	65.2869	66.9249	69.5501	52.5334											7	93.788	99.3332	97.7971	100	76.7433	54.0438	45.876	41.0989	31.8802
8	93.3421	95.3195	100	99.6611	95.3048	62.1705	64.7738	57.2838	49.2893										8	83.7478	85.0737	90.8599	100	82.0646	54.052	57.5232	46.7493	39.6921											8	95.3053	99.062	96.8484	100	81.5077	60.8424	57.042	52.0773	48.7759
9	93.4955	93.3852	96.7922	100	93.0584	53.948	49.852	53.6521	48.8532										9	92.7787	99.0649	100	98.0364	77.8276	63.8617	62.8955	56.0418	57.6968											9	91.2107	95.8582	100	99.2158	79.2396	60.7739	62.5237	60.341	51.034
10	96.0555	98.7752	100	98.3059	73.8309	47.4882	49.5691	46.6217	44.8844										10	96.6866	98.3185	97.4813	100	87.7015	59.5713	56.97	50.5225	50.2701											10	99.1594	97.6186	99.8194	100	95.0846	74.3424	67.1482	66.3731	51.1752
11	90.7083	95.3307	99.1767	100	92.1239	68.2146	63.6391	73.8348	64.6666										11	95.4368	96.7507	100	95.3218	78.5306	50.4175	47.5843	45.9336	34.9948											11	101.339	100	96.7283	99.4272	79.0618	49.2463	48.2774	42.3039	32.1868
12	98.1536	100	98.4367	99.3855	62.02	48.8807	42.2998	37.282	31.3509										12	100	95.8183	95.4195	90.8739	80.0016	61.3736	50.1335	48.7706	54.0053											12	95.6804	91.3152	95.573	100	86.3342	58.5564	61.7391	63.6838	54.025
13	97.1408	97.379	99.3856	100	92.3811	57.3699	50.0266	57.5391	49.0098										13	89.4289	97.8279	97.8991	100	83.1994	53.734	50.656	44.3757	34.1216											13	96.2026	100	96.3985	96.4019	87.2952	57.0884	50.0117	52.2544	47.593
14	95.185	96.3696	99.3257	100	91.0115	63.9904	53.0108	57.3492	55.5445										14	83.0772	92.6586	100	95.5065	81.0007	66.3369	64.2442	60.3418	45.7324											14	96.306	95.9491	97.7518	100	75.8541	59.1446	57.6928	56.3628	53.9652
15	94.0682	94.6101	100	97.3581	76.5689	55.0048	55.0005	52.1594	42.0614										15	100	98.3965	99.2658	90.011	70.0523	54.634	55.0753	53.1722	44.319											15	98.4485	94.535	100	94.9579	93.8935	64.8634	53.3856	50.2566	45.4742
16	97.7073	100	98.7161	99.8419	73.3617	50.4858	51.1789	45.3658	47.2631										16	96.4669	97.0248	100	97.2057	87.2392	52.3348	51.8261	52.185	35.6121											16	94.9523	100	99.3326	92.1236	81.6816	59.4278	64.5737	59.7082	58.2692
17	96.2031	97.4485	100	97.4153	88.3052	55.4664	56.4409	51.3325	41.2946										17	84.4412	95.7049	100	98.0672	63.1151	55.6811	53.5109	53.8537	46.3214											17	96.951	99.5815	99.633	100	89.8134	62.6263	64.1422	62.4973	60.4687
18	93.4041	99.0817	97.109	100	98.7728	70.8861	62.9428	62.9551	56.7802										18	100	98.1696	98.8063	98.3849	67.0674	44.6253	55.7374	47.7644	42.5059											18	97.6444	99.5761	99.7551	100	86.0172	66.3965	49.009	44.2572	46.8986
19	96.3501	98.7353	95.877	100	70.4376	51.1532	52.0958	44.2441	33.7196										19	95.6424	94.4873	100	91.4292	80.3054	57.0844	70.5161	46.9188	37.3986											19	91.9767	96.9659	98.3462	100	74.5798	56.2343	54.1608	47.2167	41.3671
20	97.0047	95.7727	100	92.2133	68.6556	51.7	51.5493	47.5668	48.7047										20	94.9861	100	97.534	98.0693	88.521	55.3887	46.3137	41.4098	36.2071											20	87.2601	85.3187	95.0128	100	93.1186	64.3845	55.9865	56.2792	54.0178
average	95.2778	97.0998	98.7759	98.631	80.6058	57.1885	55.2297	53.0944	46.6019										average	92.6093	95.0725	97.3198	97.4734	82.5431	58.8097	56.3511	50.0614	43.8405											average	94.8087	97.0103	97.9475	98.566	84.3142	58.9338	55.836	52.4526	46.7014
stdev	2.36506	2.53156	1.52206	2.00457	11.7859	6.46004	5.951	8.30855	8.71819										stdev	5.67456	4.33446	3.77732	3.22765	8.24441	8.47229	6.93238	6.99908	6.98326											stdev	3.64961	3.77174	2.37423	2.36095	7.2266	7.35293	6.84761	7.92109	8.82435
	-6	-4	-2	0	2	4	6	8	10	min relative to splitting										-6	-4	-2	0	2	4	6	8	10	min relative to splitting											-6	-4	-2	0	2	4	6	8	10	min relative to splitting
cell	Hof1-eGFP	Hof1-eGFP	Hof1-eGFP	Hof1-eGFP	Hof1-eGFP	Hof1-eGFP	Hof1-eGFP	Hof1-eGFP	Hof1-eGFP										cell	Hof1-eGFP	Hof1-eGFP	Hof1-eGFP	Hof1-eGFP	Hof1-eGFP	Hof1-eGFP	Hof1-eGFP	Hof1-eGFP	Hof1-eGFP											cell	Hof1-eGFP	Hof1-eGFP	Hof1-eGFP	Hof1-eGFP	Hof1-eGFP	Hof1-eGFP	Hof1-eGFP	Hof1-eGFP	Hof1-eGFP
1	48.8347	54.9047	69.1756	70.7571	71.9326	100	28.6244	43.8512	29.0028										1	37.5839	57.6282	70.5835	86.2678	87.2293	100	64.9118	35.612	46.9163											1	0	11.1694	37.0673	44.0057	58.6533	100	39.7505	27.0893	31.0854
2	39.8583	45.4328	59.9231	76.1637	76.6232	100	22.1543	52.0632	43.1543										2	62.5517	69.8974	89.3991	98.7649	83.6594	100	54.8061	29.7683	43.3843											2	0	8.21997	30.8489	40.7104	45.1321	68.7334	100	47.7636	57.7162
3	52.7206	58.7564	67.1215	75.344	78.2591	100	63.7244	37.1179	57.9142										3	60.5474	66.5707	81.4731	86.4479	83.3108	100	53.2921	39.1721	58.9977											3	0	0	15.5786	42.1959	65.1735	100	97.7024	47.3847	47.2394
4	47.0587	60.5219	74.2068	82.2393	77.5067	100	65.5103	31.702	31.2327										4	44.9104	67.4356	85.0765	91.389	91.373	100	60.4089	38.3272	57.1173											4	0	0	32.3126	39.4027	61.5461	100	29.02	46.5271	38.4196
5	77.5191	78.7733	83.2464	91.256	91.4822	100	23.1249	48.8026	38.94										5	57.247	79.2572	83.5521	97.0366	100	96.2091	63.7308	22.6442	42.982											5	0	0	7.57586	33.031	54.1801	100	59.1057	36.4397	38.7499
6	45.5281	66.1776	83.5303	99.4829	94.5646	100	86.7708	35.7975	47.0621										6	40.3485	62.235	74.996	84.9218	94.4395	100	97.4004	35.2444	57.8449											6	0	11.9069	19.3819	43.7378	71.8998	100	52.5328	58.1464	54.5463
7	50.509	61.7634	71.4528	84.0272	84.4182	100	59.0984	40.1433	52.6768										7	61.473	67.5392	84.2381	92.011	86.6657	100	58.9952	42.1812	49.4485											7	0	0	23.8806	42.5036	66.5342	100	54.4918	54.8763	36.2359
8	53.6904	67.6382	77.8677	94.1371	100	89.8867	71.9326	28.8319	54.0564										8	41.4877	55.391	70.9671	78.0174	91.8008	100	55.1162	33.9221	44.0178											8	0	8.25007	30.2214	45.575	66.205	100	17.1535	49.5636	40.1308
9	33.9478	34.8857	60.1896	70.1197	69.6414	67.8268	100	13.8685	41.2367										9	49.1031	70.5118	87.4833	82.5554	84.5104	100	54.5932	49.3435	46.2101											9	0	20.1637	34.6251	47.9329	70.5479	100	38.3652	50.6726	47.3168
10	57.3353	66.0218	73.7477	74.8694	80.6497	100	44.4491	31.8842	42.7612										10	58.8398	76.5345	86.0288	92.4005	95.5604	100	45.6078	32.6824	46.544											10	0	19.9206	28.9261	37.2691	53.8139	76.2401	100	37.0845	43.1204
11	79.017	82.9998	98.1433	98.1568	95.7138	100	81.3501	32.5237	57.4753										11	47.1258	53.5125	75.4221	88.8615	80.1203	100	72.0627	29.1505	41.9959											11	0	0	15.2735	42.536	62.8268	100	56.7376	41.9667	29.575
12	57.871	69.3278	81.257	78.3943	81.1375	100	23.6129	46.0425	33.9311										12	69.905	75.4379	75.5221	84.265	83.3686	90.955	100	55.8386	40.6071											12	0	0	10.4738	33.8354	63.7601	100	55.2114	51.2116	54.7729
13	64.7396	75.2533	80.8321	89.9753	97.973	98.9445	100	43.6001	45.25										13	46.3122	66.5746	78.1684	88.2859	86.7906	100	67.1284	46.4412	64.5162											13	0	0	30.3802	46.1911	54.1981	100	80.8253	39.9219	33.9867
14	60.7865	64.9969	74.1123	84.2175	86.4744	91.8136	100	49.0495	58.2433										14	51.0594	78.8359	86.8349	100	95.195	87.811	26.8387	47.6316	35.8529											14	0	0	13.6616	47.9901	59.9458	100	55.3446	25.9146	49.8513
15	45.1608	52.8568	72.3991	80.3856	87.2433	100	48.0214	40.8417	47.7076										15	65.862	80.2438	85.6433	86.5259	95.4307	100	23.5631	55.1315	50.5969											15	0	0	0	12.3979	28.4086	56.299	100	25.3046	45.0211
16	85.9953	90.1184	97.3584	100	94.4699	95.6194	51.5151	44.1707	40.5795										16	63.2192	77.59	88.9705	94.1037	86.3772	100	66.0263	50.0611	43.8444											16	10.0702	34.6093	36.7432	46.3357	57.9131	100	84.3804	40.945	41.3477
17	45.2062	63.0443	73.3281	89.0199	96.2682	100	98.5163	34.4129	54.3745										17	50.8743	67.8442	82.7208	88.1621	100	92.4292	26.4134	32.3764	31.8021											17	0	21.8234	52.7048	62.7068	75.6158	100	86.4553	52.243	76.5976
18	42.3234	57.5022	68.4762	83.9292	86.3745	83.6922	100	31.7423	54.545										18	53.7285	56.0521	67.6063	76.9448	62.3974	100	40.5423	47.6437	51.9989											18	0	0	0	17.1307	44.5191	100	60.2752	28.5009	37.5333
19	60.5904	72.7728	80.2034	90.5501	94.6485	100	44.5475	44.6482	40.2588										19	63.1977	74.5233	88.3419	100	90.7271	98.674	60.4939	52.3173	59.0505											19	0	0	19.4967	36.2989	57.6647	100	55.9362	29.666	40.704
20	76.89	88.2701	100	96.6648	92.8245	93.981	37.9441	51.1105	64.8938										20	40.5347	57.5899	67.5621	82.8532	89.0858	100	38.5996	50.3342	44.4669											20	0	0	6.3991	44.3894	50.6028	73.2381	100	17.9673	32.4578
average	56.2791	65.6009	77.3286	85.4845	86.9103	96.0882	62.5448	39.1102	46.7648										average	53.2956	68.0602	80.5295	88.9907	88.4021	98.3039	56.5265	41.2912	47.9097											average	0.503509	6.80317	22.2776	40.3088	58.4571	93.7255	66.1644	40.4595	43.8204
stdev	14.3419	13.6522	11.2663	9.47867	9.06482	8.01592	28.467	9.29096	9.81982										stdev	9.69082	8.68152	7.3183	6.72766	8.34558	3.6004	20.2013	9.66278	8.33442											stdev	2.25176	10.141	13.842	10.7857	10.8726	13.3392	25.7742	11.5079	11.0904
[truncated: 7 more columns]

## Sheet: Fig. 4B
	anti-GFP
anti-Pkc1
(without stripping GFP Ab)

[truncated: 11 more sheets: Fig. 4D, Fig. 4G, Fig. 6C, Fig. S3B, Fig. S4A, Fig. S4B, Fig. S4C, Fig. S5A, Fig. S5B, Fig. S7A, Fig. S8B]
